# Supplementary material for: catena-Poly[[di­aqua­[μ2-4-(4-carb­oxy­phen­oxy)benzoato](μ2-4,4′-oxydibenzo­ato)praseodymium(III)] monohydrate]
Source: Acta Crystallogr Sect E Struct Rep Online. 2013 Oct 5;69(Pt 11):m586–7. doi: 10.1107/S1600536813026421 (PMC3884249; doi:10.1107/S1600536813026421)
Supplement: Supplementary file 1 [file e-69-0m586-sup1.cif]

##############################################################################
#                                                                            #
# This CIF contains the data in a paper accepted for publication in          #
# Acta Crystallographica Section E. It conforms to the requirements of       #
# Notes for Authors for Acta Crystallographica Section E, and has been       #
# peer reviewed under the auspices of the IUCr Commission on Journals.       #
#                                                                            #
# Full details of the Crystallographic Information File format               #
# are given in the paper "The Crystallographic Information File (CIF):       #
# a New Standard Archive File for Crystallography" by S. R. Hall, F. H.      #
# Allen and I. D. Brown [Acta Cryst. (1991), A47, 655-685].                  #
#                                                                            #
# The current version of the core CIF dictionary is obtainable from          #
# ftp://ftp.iucr.org/pub/cif_core.dic.                                       #
#                                                                            #
# Software is freely available for graphical display of the structure(s)     #
# in this CIF. For information consult the CIF software page                 #
# http://www.iucr.org/resources/cif/software.                                #
#                                                                            #
# This file may be used for bona fide research purposes within the           #
# scientific community so long as proper attribution is given to the journal # 
# article from which it was obtained.                                        #
#                                                                            #
##############################################################################
data_I
_audit_creation_method     SHELXL-97
_database_code_depnum_ccdc_archive     'CCDC 962964'
_chemical_name_systematic
;\
<i>catena</i>-Poly[[diaqua[\m~2~-4-(4-carboxyphenoxy)benzoato](\m~2~-\
4,4'-oxydibenzoato)praseodymium(III)] monohydrate]
;
_chemical_name_common     ?
_chemical_formula_moiety     'C28 H21 O12 Pr, H2 O'
_chemical_formula_sum     'C28 H23 O13 Pr'
_chemical_formula_iupac     '[Pr (C14 H8 O5) (C14 H9 O5) (H2 O)2], H2 O'
_chemical_formula_weight     708.37
_chemical_melting_point     ?
_symmetry_cell_setting     monoclinic
_symmetry_space_group_name_H-M     'C 2/c'
_symmetry_space_group_name_Hall     '-C 2yc'
loop_
    _symmetry_equiv_pos_as_xyz
    'x, y, z'
    '-x, y, -z+1/2'
    'x+1/2, y+1/2, z'
    '-x+1/2, y+1/2, -z+1/2'
    '-x, -y, -z'
    'x, -y, z-1/2'
    '-x+1/2, -y+1/2, -z'
    'x+1/2, -y+1/2, z-1/2'
_cell_length_a     27.3970(17)
_cell_length_b     9.5764(6)
_cell_length_c     21.6754(14)
_cell_angle_alpha     90.00
_cell_angle_beta     97.4330(10)
_cell_angle_gamma     90.00
_cell_volume     5639.1(6)
_cell_formula_units_Z     8
_cell_measurement_reflns_used     9984
_cell_measurement_theta_min     2.41
_cell_measurement_theta_max     27.62
_cell_measurement_temperature     296(2)
_exptl_crystal_description     block
_exptl_crystal_colour     green
_exptl_crystal_size_max     0.21
_exptl_crystal_size_mid     0.16
_exptl_crystal_size_min     0.15
_exptl_crystal_density_diffrn     1.669
_exptl_crystal_density_meas     ?
_exptl_crystal_density_method     'not measured'
_exptl_crystal_F_000     2832
_exptl_absorpt_coefficient_mu     1.796
_exptl_absorpt_correction_type     multi-scan
_exptl_absorpt_process_details     '(SADABS; Bruker, 1997)'
_exptl_absorpt_correction_T_min     0.7042
_exptl_absorpt_correction_T_max     0.7744
_exptl_special_details     ?
_diffrn_ambient_temperature     296(2)
_diffrn_radiation_type     MoK\a
_diffrn_radiation_wavelength     0.71073
_diffrn_radiation_source     'fine-focus sealed tube'
_diffrn_radiation_monochromator     graphite
_diffrn_measurement_device_type     'Bruker SMART CCD area-detector'
_diffrn_measurement_method     '\f and \w scans'
_diffrn_detector_area_resol_mean     ?
_diffrn_reflns_number     20449
_diffrn_reflns_av_R_equivalents     0.0256
_diffrn_reflns_av_sigmaI/netI     0.0234
_diffrn_reflns_theta_min     1.89
_diffrn_reflns_theta_max     25.00
_diffrn_reflns_theta_full     25.00
_diffrn_measured_fraction_theta_max     0.999
_diffrn_measured_fraction_theta_full     0.999
_diffrn_reflns_limit_h_min     -32
_diffrn_reflns_limit_h_max     27
_diffrn_reflns_limit_k_min     -11
_diffrn_reflns_limit_k_max     11
_diffrn_reflns_limit_l_min     -25
_diffrn_reflns_limit_l_max     25
_diffrn_standards_number     0
_diffrn_standards_interval_count     .
_diffrn_standards_interval_time     .
_diffrn_standards_decay_%     ?
_refine_special_details
;
Refinement of <i>F</i>^2^ against ALL reflections. The weighted <i>R</i>-factor
<i>wR</i> and goodness of fit <i>S</i> are based on <i>F</i>^2^, conventional
<i>R</i>-factors <i>R</i> are based on <i>F</i>, with <i>F</i> set to zero for
negative <i>F</i>^2^. The threshold expression of <i>F</i>^2^ >
\s(<i>F</i>^2^) is used only for calculating <i>R</i>-factors(gt) <i>etc</i>.
and is not relevant to the choice of reflections for refinement.
<i>R</i>-factors based on <i>F</i>^2^ are statistically about twice as large
as those based on <i>F</i>, and <i>R</i>- factors based on ALL data will be
even larger.
;
_reflns_number_total     4972
_reflns_number_gt     4498
_reflns_threshold_expression     I>2\s(I)
_refine_ls_structure_factor_coef     Fsqd
_refine_ls_matrix_type     full
_refine_ls_R_factor_all     0.0274
_refine_ls_R_factor_gt     0.0245
_refine_ls_wR_factor_gt     0.0565
_refine_ls_wR_factor_ref     0.0588
_refine_ls_goodness_of_fit_ref     1.080
_refine_ls_restrained_S_all     1.080
_refine_ls_number_reflns     4972
_refine_ls_number_parameters     381
_refine_ls_number_restraints     0
_refine_ls_hydrogen_treatment     constr
_refine_ls_weighting_scheme     calc
_refine_ls_weighting_details
        'calc w=1/[\s^2^(Fo^2^)+(0.0163P)^2^+15.8309P] where P=(Fo^2^+2Fc^2^)/3'
_atom_sites_solution_hydrogens     geom
_atom_sites_solution_primary     direct
_atom_sites_solution_secondary     difmap
_refine_ls_shift/su_max     0.001
_refine_ls_shift/su_mean     0.000
_refine_diff_density_max     0.585
_refine_diff_density_min     -0.507
_refine_ls_extinction_method     none
_refine_ls_extinction_coef     ?
loop_
    _atom_type_symbol
    _atom_type_description
    _atom_type_scat_dispersion_real
    _atom_type_scat_dispersion_imag
    _atom_type_scat_source
    'C' 'C' 0.0033 0.0016
                         'International Tables Vol C Tables 4.2.6.8 and 6.1.1.4'
    'H' 'H' 0.0000 0.0000
                         'International Tables Vol C Tables 4.2.6.8 and 6.1.1.4'
    'O' 'O' 0.0106 0.0060
                         'International Tables Vol C Tables 4.2.6.8 and 6.1.1.4'
    'Pr' 'Pr' -0.2180 2.8214
                         'International Tables Vol C Tables 4.2.6.8 and 6.1.1.4'
_computing_data_collection     'SMART (Bruker, 1997)'
_computing_cell_refinement     'SAINT (Bruker, 1997)'
_computing_data_reduction     'SAINT (Bruker, 1997)'
_computing_structure_solution     'SHELXS97 (Sheldrick, 2008)'
_computing_structure_refinement     'SHELXL97 (Sheldrick, 2008)'
_computing_molecular_graphics     'SHELXTL (Sheldrick, 2008)'
_computing_publication_material     'SHELXTL (Sheldrick, 2008)'
loop_
    _atom_site_type_symbol
    _atom_site_label
    _atom_site_fract_x
    _atom_site_fract_y
    _atom_site_fract_z
    _atom_site_U_iso_or_equiv
    _atom_site_adp_type
    _atom_site_calc_flag
    _atom_site_refinement_flags
    _atom_site_occupancy
    _atom_site_symmetry_multiplicity
    _atom_site_disorder_assembly
    _atom_site_disorder_group
    Pr Pr1 0.014443(5) 0.250000(14) 0.008512(7) 0.02218(6) Uani d . 1 1 . .
    C C1 0.08267(9) -0.0154(3) 0.06113(13) 0.0281(6) Uani d . 1 1 . .
    C C2 0.12798(9) -0.0851(3) 0.09282(12) 0.0257(6) Uani d . 1 1 . .
    C C3 0.05948(9) 0.5746(3) 0.17173(12) 0.0258(6) Uani d . 1 1 . .
    C C4 0.04362(9) 0.5108(3) 0.10933(12) 0.0254(6) Uani d . 1 1 . .
    C C5 0.21188(10) -0.2111(3) 0.15102(14) 0.0341(7) Uani d . 1 1 . .
    C C6 0.26088(11) 0.8308(3) 0.39077(15) 0.0377(7) Uani d . 1 1 . .
    C C7 0.33610(11) -0.3437(3) 0.18593(14) 0.0397(7) Uani d . 1 1 . .
    H H7 0.3323 -0.3976 0.2207 0.048 Uiso calc R 1 1 . .
    C C8 0.09428(10) 0.6972(3) 0.28360(13) 0.0327(6) Uani d . 1 1 . .
    C C9 0.15967(11) -0.0134(3) 0.13644(16) 0.0418(8) Uani d . 1 1 . .
    H H9 0.1527 0.0785 0.1459 0.050 Uiso calc R 1 1 . .
    C C10 0.08283(12) 0.4950(3) 0.22016(14) 0.0401(7) Uani d . 1 1 . .
    H H10 0.0867 0.3995 0.2148 0.048 Uiso calc R 1 1 . .
    C C11 0.10043(13) 0.5567(4) 0.27647(14) 0.0447(8) Uani d . 1 1 . .
    H H11 0.1162 0.5033 0.3089 0.054 Uiso calc R 1 1 . .
    C C12 0.34745(11) -0.1805(3) 0.08407(14) 0.0378(7) Uani d . 1 1 . .
    H H12 0.3513 -0.1246 0.0500 0.045 Uiso calc R 1 1 . .
    C C13 0.29695(11) -0.2675(3) 0.15686(14) 0.0324(7) Uani d . 1 1 . .
    C C14 0.05244(12) 0.7155(3) 0.18124(14) 0.0365(7) Uani d . 1 1 . .
    H H14 0.0355 0.7690 0.1496 0.044 Uiso calc R 1 1 . .
    C C15 0.31376(12) 0.8545(3) 0.41214(17) 0.0430(8) Uani d . 1 1 . .
    C C16 0.17743(11) 0.8314(4) 0.41406(14) 0.0432(8) Uani d . 1 1 . .
    H H16 0.1548 0.8484 0.4417 0.052 Uiso calc R 1 1 . .
    C C17 0.16187(11) 0.7811(3) 0.35461(14) 0.0333(7) Uani d . 1 1 . .
    C C18 0.13862(12) -0.2214(3) 0.07976(17) 0.0437(8) Uani d . 1 1 . .
    H H18 0.1172 -0.2720 0.0513 0.052 Uiso calc R 1 1 . .
    C C19 0.20161(12) -0.0762(4) 0.16618(16) 0.0459(8) Uani d . 1 1 . .
    H H19 0.2225 -0.0279 0.1960 0.055 Uiso calc R 1 1 . .
    C C20 0.18108(13) -0.2837(4) 0.10883(18) 0.0492(9) Uani d . 1 1 . .
    H H20 0.1884 -0.3754 0.0994 0.059 Uiso calc R 1 1 . .
    C C21 0.30232(11) -0.1854(4) 0.10597(15) 0.0413(8) Uani d . 1 1 . .
    H H21 0.2759 -0.1340 0.0866 0.050 Uiso calc R 1 1 . .
    C C22 0.38089(11) -0.3398(3) 0.16320(14) 0.0357(7) Uani d . 1 1 . .
    H H22 0.4071 -0.3926 0.1823 0.043 Uiso calc R 1 1 . .
    C C23 0.24464(12) 0.7818(4) 0.33152(15) 0.0414(8) Uani d . 1 1 . .
    H H23 0.2672 0.7660 0.3037 0.050 Uiso calc R 1 1 . .
    C C24 0.22675(12) 0.8557(4) 0.43135(15) 0.0452(8) Uani d . 1 1 . .
    H H24 0.2374 0.8894 0.4710 0.054 Uiso calc R 1 1 . .
    C C25 0.07024(12) 0.7778(3) 0.23706(14) 0.0396(7) Uani d . 1 1 . .
    H H25 0.0660 0.8730 0.2430 0.048 Uiso calc R 1 1 . .
    C C26 0.38714(10) -0.2577(3) 0.11215(14) 0.0284(6) Uani d . 1 1 . .
    C C27 0.19530(12) 0.7562(3) 0.31339(15) 0.0404(8) Uani d . 1 1 . .
    H H27 0.1847 0.7224 0.2737 0.048 Uiso calc R 1 1 . .
    C C28 0.43485(10) -0.2515(3) 0.08701(13) 0.0273(6) Uani d . 1 1 . .
    O O1 0.05551(7) 0.3854(2) 0.10037(9) 0.0348(5) Uani d . 1 1 . .
    O O2 0.11178(8) 0.7623(2) 0.34028(10) 0.0405(6) Uani d . 1 1 . .
    O O3 0.34277(8) 0.8348(3) 0.36883(12) 0.0494(6) Uani d . 1 1 . .
    H H3 0.3715 0.8454 0.3840 0.074 Uiso calc R 1 1 . .
    O O4 0.32852(9) 0.8911(3) 0.46497(12) 0.0614(7) Uani d . 1 1 . .
    O O5 0.08076(8) 0.1151(2) 0.06299(11) 0.0446(6) Uani d . 1 1 . .
    O O6 0.25350(8) -0.2782(3) 0.18227(11) 0.0452(6) Uani d . 1 1 . .
    O O7 0.46781(7) -0.3427(2) 0.10035(9) 0.0312(4) Uani d . 1 1 . .
    O O8 0.44170(7) -0.1528(2) 0.04974(10) 0.0350(5) Uani d . 1 1 . .
    O O9 0.01975(7) 0.5838(2) 0.06788(9) 0.0328(4) Uani d . 1 1 . .
    O O10 0.04446(8) 0.1241(2) -0.08121(10) 0.0385(5) Uani d . 1 1 . .
    H H10A 0.0200 0.0888 -0.1040 0.058 Uiso d R 1 1 . .
    H H10B 0.0591 0.1815 -0.1024 0.058 Uiso d R 1 1 . .
    O O11 0.08179(7) 0.38020(19) -0.03119(9) 0.0326(4) Uani d . 1 1 . .
    H H11B 0.0752 0.4617 -0.0446 0.039 Uiso d R 1 1 . .
    H H11A 0.1106 0.3833 -0.0120 0.039 Uiso d R 1 1 . .
    O O12 0.04866(7) -0.0880(2) 0.03345(10) 0.0393(5) Uani d . 1 1 . .
    O O13 0.5392(3) 0.6238(7) 0.2092(3) 0.251(4) Uani d . 1 1 . .
    H H13B 0.5098 0.5933 0.2009 0.377 Uiso d R 1 1 . .
    H H13A 0.5419 0.6668 0.1755 0.377 Uiso d R 1 1 . .
loop_
    _atom_site_aniso_label
    _atom_site_aniso_U_11
    _atom_site_aniso_U_22
    _atom_site_aniso_U_33
    _atom_site_aniso_U_12
    _atom_site_aniso_U_13
    _atom_site_aniso_U_23
    Pr1 0.01793(9) 0.02186(9) 0.02589(10) 0.00108(5) -0.00048(6) 0.00062(5)
    C1 0.0228(14) 0.0318(16) 0.0294(15) 0.0028(12) 0.0028(11) 0.0000(12)
    C2 0.0199(13) 0.0250(14) 0.0317(15) 0.0013(11) 0.0016(11) 0.0019(11)
    C3 0.0234(14) 0.0281(14) 0.0245(14) -0.0003(11) -0.0014(11) -0.0007(11)
    C4 0.0202(13) 0.0269(14) 0.0289(14) -0.0007(11) 0.0020(11) -0.0017(11)
    C5 0.0213(15) 0.0440(17) 0.0377(17) 0.0088(13) 0.0071(12) 0.0143(14)
    C6 0.0304(16) 0.0357(17) 0.0446(18) -0.0017(13) -0.0044(13) 0.0023(14)
    C7 0.0328(16) 0.0498(19) 0.0375(17) 0.0124(14) 0.0086(13) 0.0182(15)
    C8 0.0258(15) 0.0468(18) 0.0249(15) -0.0038(13) 0.0009(11) -0.0083(13)
    C9 0.0391(18) 0.0255(15) 0.056(2) 0.0058(13) -0.0112(15) -0.0054(14)
    C10 0.054(2) 0.0275(16) 0.0357(17) 0.0031(14) -0.0073(14) 0.0014(13)
    C11 0.056(2) 0.0457(19) 0.0278(16) 0.0031(16) -0.0100(14) 0.0035(14)
    C12 0.0316(16) 0.0418(18) 0.0407(17) 0.0061(13) 0.0074(13) 0.0163(14)
    C13 0.0248(15) 0.0407(17) 0.0322(16) 0.0070(12) 0.0053(12) 0.0079(13)
    C14 0.0419(18) 0.0323(16) 0.0322(16) 0.0088(13) -0.0073(13) -0.0025(13)
    C15 0.0335(17) 0.0340(17) 0.058(2) 0.0008(14) -0.0056(16) 0.0016(15)
    C16 0.0330(17) 0.064(2) 0.0319(16) -0.0041(15) 0.0032(13) -0.0085(15)
    C17 0.0280(16) 0.0407(17) 0.0298(16) -0.0009(13) -0.0012(12) -0.0018(13)
    C18 0.0370(18) 0.0334(17) 0.057(2) 0.0043(14) -0.0082(15) -0.0103(15)
    C19 0.0370(18) 0.0427(19) 0.053(2) 0.0028(15) -0.0151(15) -0.0004(16)
    C20 0.046(2) 0.0336(17) 0.065(2) 0.0169(15) -0.0038(17) -0.0079(16)
    C21 0.0266(16) 0.052(2) 0.0455(19) 0.0139(14) 0.0052(13) 0.0185(16)
    C22 0.0276(15) 0.0398(17) 0.0395(17) 0.0119(13) 0.0040(13) 0.0103(14)
    C23 0.0320(18) 0.052(2) 0.0402(18) -0.0020(14) 0.0054(14) -0.0041(15)
    C24 0.0392(18) 0.058(2) 0.0354(17) -0.0057(16) -0.0077(14) -0.0089(15)
    C25 0.048(2) 0.0332(16) 0.0358(17) 0.0049(14) -0.0032(14) -0.0105(13)
    C26 0.0241(15) 0.0284(15) 0.0328(16) 0.0021(11) 0.0042(12) -0.0008(11)
    C27 0.0337(18) 0.057(2) 0.0291(16) -0.0031(14) -0.0003(13) -0.0080(14)
    C28 0.0264(15) 0.0236(14) 0.0320(15) -0.0001(11) 0.0036(12) -0.0045(11)
    O1 0.0362(11) 0.0281(11) 0.0372(11) 0.0063(9) -0.0059(9) -0.0082(9)
    O2 0.0262(11) 0.0669(16) 0.0277(11) -0.0045(10) 0.0008(9) -0.0187(10)
    O3 0.0271(12) 0.0528(15) 0.0660(16) -0.0030(11) -0.0029(11) -0.0014(12)
    O4 0.0358(13) 0.0807(19) 0.0625(17) -0.0016(13) -0.0140(12) -0.0126(14)
    O5 0.0427(13) 0.0291(12) 0.0562(14) 0.0126(9) -0.0158(11) -0.0028(10)
    O6 0.0261(12) 0.0661(15) 0.0452(13) 0.0183(10) 0.0115(10) 0.0271(11)
    O7 0.0251(10) 0.0284(10) 0.0404(11) 0.0060(8) 0.0058(8) 0.0038(9)
    O8 0.0313(11) 0.0269(10) 0.0490(13) 0.0038(8) 0.0139(9) 0.0085(9)
    O9 0.0336(11) 0.0345(11) 0.0276(10) 0.0028(9) -0.0064(8) 0.0035(9)
    O10 0.0444(13) 0.0315(11) 0.0424(12) -0.0071(9) 0.0161(10) -0.0033(9)
    O11 0.0248(10) 0.0259(10) 0.0462(12) 0.0007(8) 0.0009(9) 0.0057(9)
    O12 0.0240(11) 0.0488(13) 0.0428(12) -0.0061(9) -0.0045(9) -0.0011(10)
    O13 0.354(10) 0.169(6) 0.185(6) 0.015(6) -0.141(6) 0.009(5)
_geom_special_details
;
All e.s.d.'s (except the e.s.d. in the dihedral angle between two l.s. planes)
are estimated using the full covariance matrix. The cell e.s.d.'s are taken
into account individually in the estimation of e.s.d.'s in distances, angles
and torsion angles; correlations between e.s.d.'s in cell parameters are only
used when they are defined by crystal symmetry. An approximate (isotropic)
treatment of cell e.s.d.'s is used for estimating e.s.d.'s involving l.s.
planes.
;
loop_
    _geom_bond_atom_site_label_1
    _geom_bond_atom_site_label_2
    _geom_bond_site_symmetry_2
    _geom_bond_distance
    _geom_bond_publ_flag
    Pr1 O9 5_565 2.3983(18) y
    Pr1 O5 . 2.4105(19) y
    Pr1 O12 5_555 2.412(2) y
    Pr1 O8 3_455 2.4692(19) y
    Pr1 O11 . 2.4719(18) y
    Pr1 O10 . 2.5152(19) y
    Pr1 O1 . 2.5163(19) y
    Pr1 O7 3_455 2.6534(19) y
    C1 O5 . 1.252(3) ?
    C1 O12 . 1.252(3) ?
    C1 C2 . 1.496(4) ?
    C2 C18 . 1.375(4) ?
    C2 C9 . 1.381(4) ?
    C3 C14 . 1.382(4) ?
    C3 C10 . 1.385(4) ?
    C3 C4 . 1.497(4) ?
    C4 O9 . 1.254(3) ?
    C4 O1 . 1.266(3) ?
    C5 C20 . 1.353(5) ?
    C5 C19 . 1.371(5) ?
    C5 O6 . 1.404(3) ?
    C6 C24 . 1.385(5) ?
    C6 C23 . 1.386(4) ?
    C6 C15 . 1.480(4) ?
    C7 C22 . 1.381(4) ?
    C7 C13 . 1.381(4) ?
    C7 H7 . 0.9300 ?
    C8 C11 . 1.367(5) ?
    C8 C25 . 1.369(4) ?
    C8 O2 . 1.406(3) ?
    C9 C19 . 1.381(4) ?
    C9 H9 . 0.9300 ?
    C10 C11 . 1.385(4) ?
    C10 H10 . 0.9300 ?
    C11 H11 . 0.9300 ?
    C12 C21 . 1.381(4) ?
    C12 C26 . 1.389(4) ?
    C12 H12 . 0.9300 ?
    C13 C21 . 1.378(4) ?
    C13 O6 . 1.379(3) ?
    C14 C25 . 1.380(4) ?
    C14 H14 . 0.9300 ?
    C15 O4 . 1.216(4) ?
    C15 O3 . 1.320(4) ?
    C16 C24 . 1.375(4) ?
    C16 C17 . 1.390(4) ?
    C16 H16 . 0.9300 ?
    C17 O2 . 1.379(4) ?
    C17 C27 . 1.380(4) ?
    C18 C20 . 1.384(5) ?
    C18 H18 . 0.9300 ?
    C19 H19 . 0.9300 ?
    C20 H20 . 0.9300 ?
    C21 H21 . 0.9300 ?
    C22 C26 . 1.386(4) ?
    C22 H22 . 0.9300 ?
    C23 C27 . 1.380(5) ?
    C23 H23 . 0.9300 ?
    C24 H24 . 0.9300 ?
    C25 H25 . 0.9300 ?
    C26 C28 . 1.481(4) ?
    C27 H27 . 0.9300 ?
    C28 O7 . 1.262(3) ?
    C28 O8 . 1.273(3) ?
    O3 H3 . 0.8200 ?
    O10 H10A . 0.8499 ?
    O10 H10B . 0.8500 ?
    O11 H11B . 0.8444 ?
    O11 H11A . 0.8444 ?
    O13 H13B . 0.8542 ?
    O13 H13A . 0.8500 ?
loop_
    _geom_angle_atom_site_label_1
    _geom_angle_atom_site_label_2
    _geom_angle_atom_site_label_3
    _geom_angle_site_symmetry_1
    _geom_angle_site_symmetry_3
    _geom_angle
    _geom_angle_publ_flag
    O9 Pr1 O5 5_565 . 153.69(8) ?
    O9 Pr1 O12 5_565 5 88.26(7) ?
    O5 Pr1 O12 . 5 107.34(7) ?
    O9 Pr1 O8 5_565 3_455 74.83(7) ?
    O5 Pr1 O8 . 3_455 128.11(7) ?
    O12 Pr1 O8 5 3_455 78.82(7) ?
    O9 Pr1 O11 5_565 . 70.57(6) ?
    O5 Pr1 O11 . . 83.78(7) ?
    O12 Pr1 O11 5 . 136.39(7) ?
    O8 Pr1 O11 3_455 . 127.57(6) ?
    O9 Pr1 O10 5_565 . 85.53(7) ?
    O5 Pr1 O10 . . 79.66(7) ?
    O12 Pr1 O10 5 . 71.94(7) ?
    O8 Pr1 O10 3_455 . 145.13(7) ?
    O11 Pr1 O10 . . 68.85(6) ?
    O9 Pr1 O1 5_565 . 107.40(6) ?
    O5 Pr1 O1 . . 69.94(7) ?
    O12 Pr1 O1 5 . 148.79(7) ?
    O8 Pr1 O1 3_455 . 79.55(7) ?
    O11 Pr1 O1 . . 74.82(7) ?
    O10 Pr1 O1 . . 134.54(7) ?
    O9 Pr1 O7 5_565 3_455 123.84(6) ?
    O5 Pr1 O7 . 3_455 81.88(7) ?
    O12 Pr1 O7 5 3_455 71.13(7) ?
    O8 Pr1 O7 3_455 3_455 50.58(6) ?
    O11 Pr1 O7 . 3_455 152.06(6) ?
    O10 Pr1 O7 . 3_455 131.07(6) ?
    O1 Pr1 O7 . 3_455 77.77(6) ?
    O5 C1 O12 . . 122.6(3) ?
    O5 C1 C2 . . 117.8(2) ?
    O12 C1 C2 . . 119.7(2) ?
    C18 C2 C9 . . 118.8(3) ?
    C18 C2 C1 . . 121.0(3) ?
    C9 C2 C1 . . 120.2(2) ?
    C14 C3 C10 . . 118.9(3) ?
    C14 C3 C4 . . 120.3(2) ?
    C10 C3 C4 . . 120.8(2) ?
    O9 C4 O1 . . 122.7(2) ?
    O9 C4 C3 . . 118.9(2) ?
    O1 C4 C3 . . 118.4(2) ?
    C20 C5 C19 . . 121.1(3) ?
    C20 C5 O6 . . 119.2(3) ?
    C19 C5 O6 . . 119.6(3) ?
    C24 C6 C23 . . 119.0(3) ?
    C24 C6 C15 . . 119.3(3) ?
    C23 C6 C15 . . 121.7(3) ?
    C22 C7 C13 . . 119.8(3) ?
    C22 C7 H7 . . 120.1 ?
    C13 C7 H7 . . 120.1 ?
    C11 C8 C25 . . 121.7(3) ?
    C11 C8 O2 . . 120.2(3) ?
    C25 C8 O2 . . 118.1(3) ?
    C19 C9 C2 . . 121.0(3) ?
    C19 C9 H9 . . 119.5 ?
    C2 C9 H9 . . 119.5 ?
    C3 C10 C11 . . 120.5(3) ?
    C3 C10 H10 . . 119.8 ?
    C11 C10 H10 . . 119.8 ?
    C8 C11 C10 . . 119.0(3) ?
    C8 C11 H11 . . 120.5 ?
    C10 C11 H11 . . 120.5 ?
    C21 C12 C26 . . 121.1(3) ?
    C21 C12 H12 . . 119.5 ?
    C26 C12 H12 . . 119.5 ?
    C21 C13 O6 . . 123.3(3) ?
    C21 C13 C7 . . 120.7(3) ?
    O6 C13 C7 . . 116.0(3) ?
    C25 C14 C3 . . 120.8(3) ?
    C25 C14 H14 . . 119.6 ?
    C3 C14 H14 . . 119.6 ?
    O4 C15 O3 . . 123.6(3) ?
    O4 C15 C6 . . 122.1(3) ?
    O3 C15 C6 . . 114.2(3) ?
    C24 C16 C17 . . 118.9(3) ?
    C24 C16 H16 . . 120.5 ?
    C17 C16 H16 . . 120.5 ?
    O2 C17 C27 . . 123.8(3) ?
    O2 C17 C16 . . 115.5(3) ?
    C27 C17 C16 . . 120.7(3) ?
    C2 C18 C20 . . 120.2(3) ?
    C2 C18 H18 . . 119.9 ?
    C20 C18 H18 . . 119.9 ?
    C5 C19 C9 . . 118.9(3) ?
    C5 C19 H19 . . 120.6 ?
    C9 C19 H19 . . 120.6 ?
    C5 C20 C18 . . 120.0(3) ?
    C5 C20 H20 . . 120.0 ?
    C18 C20 H20 . . 120.0 ?
    C13 C21 C12 . . 119.2(3) ?
    C13 C21 H21 . . 120.4 ?
    C12 C21 H21 . . 120.4 ?
    C7 C22 C26 . . 120.5(3) ?
    C7 C22 H22 . . 119.7 ?
    C26 C22 H22 . . 119.7 ?
    C27 C23 C6 . . 120.6(3) ?
    C27 C23 H23 . . 119.7 ?
    C6 C23 H23 . . 119.7 ?
    C16 C24 C6 . . 121.2(3) ?
    C16 C24 H24 . . 119.4 ?
    C6 C24 H24 . . 119.4 ?
    C8 C25 C14 . . 118.9(3) ?
    C8 C25 H25 . . 120.5 ?
    C14 C25 H25 . . 120.5 ?
    C22 C26 C12 . . 118.8(3) ?
    C22 C26 C28 . . 121.5(3) ?
    C12 C26 C28 . . 119.7(3) ?
    C23 C27 C17 . . 119.5(3) ?
    C23 C27 H27 . . 120.3 ?
    C17 C27 H27 . . 120.3 ?
    O7 C28 O8 . . 119.9(3) ?
    O7 C28 C26 . . 121.8(2) ?
    O8 C28 C26 . . 118.2(2) ?
    O7 C28 Pr1 . 3_545 64.72(15) ?
    O8 C28 Pr1 . 3_545 56.40(14) ?
    C26 C28 Pr1 . 3_545 166.2(2) ?
    C4 O1 Pr1 . . 120.84(17) ?
    C17 O2 C8 . . 118.1(2) ?
    C15 O3 H3 . . 109.5 ?
    C1 O5 Pr1 . . 123.47(18) ?
    C13 O6 C5 . . 117.6(2) ?
    C28 O7 Pr1 . 3_545 89.80(16) ?
    C28 O8 Pr1 . 3_545 98.18(16) ?
    C4 O9 Pr1 . 5_565 170.37(18) ?
    Pr1 O10 H10A . . 109.2 ?
    Pr1 O10 H10B . . 109.4 ?
    H10A O10 H10B . . 109.5 ?
    Pr1 O11 H11B . . 116.8 ?
    Pr1 O11 H11A . . 122.6 ?
    H11B O11 H11A . . 106.3 ?
    C1 O12 Pr1 . 5 172.3(2) ?
    H13B O13 H13A . . 99.7 ?
loop_
    _geom_torsion_atom_site_label_1
    _geom_torsion_atom_site_label_2
    _geom_torsion_atom_site_label_3
    _geom_torsion_atom_site_label_4
    _geom_torsion_site_symmetry_1
    _geom_torsion_site_symmetry_2
    _geom_torsion_site_symmetry_3
    _geom_torsion_site_symmetry_4
    _geom_torsion
    _geom_torsion_publ_flag
    O5 C1 C2 C18 . . . . -163.0(3) ?
    O12 C1 C2 C18 . . . . 16.2(4) ?
    O5 C1 C2 C9 . . . . 17.7(4) ?
    O12 C1 C2 C9 . . . . -163.1(3) ?
    C14 C3 C4 O9 . . . . -6.8(4) ?
    C10 C3 C4 O9 . . . . 175.4(3) ?
    C14 C3 C4 O1 . . . . 172.3(3) ?
    C10 C3 C4 O1 . . . . -5.6(4) ?
    C18 C2 C9 C19 . . . . 0.6(5) ?
    C1 C2 C9 C19 . . . . 179.9(3) ?
    C14 C3 C10 C11 . . . . -2.3(5) ?
    C4 C3 C10 C11 . . . . 175.5(3) ?
    C25 C8 C11 C10 . . . . 1.5(5) ?
    O2 C8 C11 C10 . . . . 180.0(3) ?
    C3 C10 C11 C8 . . . . 0.2(5) ?
    C22 C7 C13 C21 . . . . -1.1(5) ?
    C22 C7 C13 O6 . . . . 179.5(3) ?
    C10 C3 C14 C25 . . . . 2.9(5) ?
    C4 C3 C14 C25 . . . . -175.0(3) ?
    C24 C6 C15 O4 . . . . 2.3(5) ?
    C23 C6 C15 O4 . . . . -176.4(3) ?
    C24 C6 C15 O3 . . . . -176.6(3) ?
    C23 C6 C15 O3 . . . . 4.7(5) ?
    C24 C16 C17 O2 . . . . -178.6(3) ?
    C24 C16 C17 C27 . . . . -0.2(5) ?
    C9 C2 C18 C20 . . . . -1.7(5) ?
    C1 C2 C18 C20 . . . . 179.0(3) ?
    C20 C5 C19 C9 . . . . -1.6(5) ?
    O6 C5 C19 C9 . . . . -177.9(3) ?
    C2 C9 C19 C5 . . . . 1.0(5) ?
    C19 C5 C20 C18 . . . . 0.6(5) ?
    O6 C5 C20 C18 . . . . 176.9(3) ?
    C2 C18 C20 C5 . . . . 1.1(6) ?
    O6 C13 C21 C12 . . . . 179.5(3) ?
    C7 C13 C21 C12 . . . . 0.2(5) ?
    C26 C12 C21 C13 . . . . 0.6(5) ?
    C13 C7 C22 C26 . . . . 1.3(5) ?
    C24 C6 C23 C27 . . . . -0.9(5) ?
    C15 C6 C23 C27 . . . . 177.9(3) ?
    C17 C16 C24 C6 . . . . -0.1(5) ?
    C23 C6 C24 C16 . . . . 0.6(5) ?
    C15 C6 C24 C16 . . . . -178.2(3) ?
    C11 C8 C25 C14 . . . . -1.0(5) ?
    O2 C8 C25 C14 . . . . -179.5(3) ?
    C3 C14 C25 C8 . . . . -1.2(5) ?
    C7 C22 C26 C12 . . . . -0.5(5) ?
    C7 C22 C26 C28 . . . . 179.8(3) ?
    C21 C12 C26 C22 . . . . -0.4(5) ?
    C21 C12 C26 C28 . . . . 179.2(3) ?
    C6 C23 C27 C17 . . . . 0.7(5) ?
    O2 C17 C27 C23 . . . . 178.2(3) ?
    C16 C17 C27 C23 . . . . -0.1(5) ?
    C22 C26 C28 O7 . . . . 17.2(4) ?
    C12 C26 C28 O7 . . . . -162.4(3) ?
    C22 C26 C28 O8 . . . . -164.6(3) ?
    C12 C26 C28 O8 . . . . 15.7(4) ?
    C22 C26 C28 Pr1 . . . 3_545 131.9(7) ?
    C12 C26 C28 Pr1 . . . 3_545 -47.8(9) ?
    O9 C4 O1 Pr1 . . . . -16.0(4) ?
    C3 C4 O1 Pr1 . . . . 165.01(17) ?
    O9 Pr1 O1 C4 5_565 . . . 21.5(2) ?
    O5 Pr1 O1 C4 . . . . 173.8(2) ?
    O12 Pr1 O1 C4 5 . . . -95.6(2) ?
    O8 Pr1 O1 C4 3_455 . . . -48.8(2) ?
    O11 Pr1 O1 C4 . . . . 85.0(2) ?
    O10 Pr1 O1 C4 . . . . 122.68(19) ?
    O7 Pr1 O1 C4 3_455 . . . -100.5(2) ?
    C28 Pr1 O1 C4 3_455 . . . -74.6(2) ?
    C27 C17 O2 C8 . . . . 8.6(4) ?
    C16 C17 O2 C8 . . . . -173.0(3) ?
    C11 C8 O2 C17 . . . . 73.5(4) ?
    C25 C8 O2 C17 . . . . -108.0(3) ?
    O12 C1 O5 Pr1 . . . . -4.2(4) ?
    C2 C1 O5 Pr1 . . . . 174.99(17) ?
    O9 Pr1 O5 C1 5_565 . . . -115.7(2) ?
    O12 Pr1 O5 C1 5 . . . 8.3(3) ?
    O8 Pr1 O5 C1 3_455 . . . 97.6(2) ?
    O11 Pr1 O5 C1 . . . . -128.5(2) ?
    O10 Pr1 O5 C1 . . . . -58.9(2) ?
    O1 Pr1 O5 C1 . . . . 155.5(3) ?
    O7 Pr1 O5 C1 3_455 . . . 75.6(2) ?
    C28 Pr1 O5 C1 3_455 . . . 82.5(2) ?
    C21 C13 O6 C5 . . . . 5.7(5) ?
    C7 C13 O6 C5 . . . . -175.0(3) ?
    C20 C5 O6 C13 . . . . 92.8(4) ?
    C19 C5 O6 C13 . . . . -90.9(4) ?
    O8 C28 O7 Pr1 . . . 3_545 -12.0(3) ?
    C26 C28 O7 Pr1 . . . 3_545 166.1(2) ?
    O7 C28 O8 Pr1 . . . 3_545 13.1(3) ?
    C26 C28 O8 Pr1 . . . 3_545 -165.1(2) ?
loop_
    _geom_hbond_atom_site_label_D
    _geom_hbond_atom_site_label_H
    _geom_hbond_atom_site_label_A
    _geom_hbond_site_symmetry_A
    _geom_hbond_distance_DH
    _geom_hbond_distance_HA
    _geom_hbond_distance_DA
    _geom_hbond_angle_DHA
    _geom_hbond_publ_flag
    O3 H3 O1 4 0.82 2.02 2.822(3) 166 yes
    O10 H10B O2 6_565 0.85 2.09 2.880(3) 154 yes
    O11 H11A O4 4_545 0.84 1.84 2.683(3) 176 yes
    O11 H11B O8 7 0.84 1.89 2.707(3) 163 yes
    C9 H9 O3 4_545 0.93 2.48 3.337(4) 153 yes
    C25 H25 O13 3_455 0.93 2.59 3.454(7) 155 yes
data_New_Global_Publ_Block
_journal_date_recd_electronic     2013-09-04
_journal_date_accepted     2013-09-24
_journal_name_full     'Acta Crystallographica, Section E'
_journal_year     2013
_journal_volume     69
_journal_issue     11
_journal_page_first     m586
_journal_page_last     m587
_journal_paper_category     QM
_journal_paper_doi     10.1107/S1600536813026421
_journal_coeditor_code     ZS2278
_publ_contact_author_name     'Chang-Ge Zheng'
_publ_contact_author_address
;
School of Chemical and Material Engineering, Jiangnan University,
1800 Lihu Road, Wuxi, Jiangsu Province 214122, Peoples Republic of China
;
_publ_contact_author_email     cgzheng@jiangnan.edu.cn
_publ_contact_author_fax     '86-510-85878029'
_publ_contact_author_phone     '86-510-85917763'
_publ_section_title
;\
<i>catena</i>-Poly[[diaqua[\m~2~-4-(4-carboxyphenoxy)benzoato](\m~2~-4,4'-\
oxydibenzoato)praseodymium(III)] monohydrate]
;
loop_
    _publ_author_name
    _publ_author_footnote
    _publ_author_address
    'Li, Ping' .
;
School of Chemical and Material Engineering, Jiangnan University,
1800 Lihu Road, Wuxi, Jiangsu Province 214122, People's Republic of China
;
    'Su, Duo-Meng' .
;
School of Chemical and Material Engineering, Jiangnan University,
1800 Lihu Road, Wuxi, Jiangsu Province 214122, People's Republic of China
;
    'Zheng, Chang-Ge' .
;
School of Chemical and Material Engineering, Jiangnan University,
1800 Lihu Road, Wuxi, Jiangsu Province 214122, People's Republic of China
;
_publ_section_synopsis     .
