# Supplementary material for: catena-Poly[[di­aqua­[μ2-4-(4-carb­oxy­phen­oxy)benzoato](μ2-4,4′-oxydibenzo­ato)praseodymium(III)] monohydrate]
Source: Acta Crystallogr Sect E Struct Rep Online. 2013 Oct 5;69(Pt 11):m586–7. doi: 10.1107/S1600536813026421 (PMC3884249; doi:10.1107/S1600536813026421)
Supplement: Supplementary file 2 [file e-69-0m586-Isup2.hkl]

# 
# h,k,l, Fc-squared, Fo-squared, sigma(Fo-squared) and status flag 
# 
data_I
_shelx_title ' 201212286Pr_1_0m in C2/c' 
_shelx_refln_list_code          4 
_shelx_F_calc_maximum      841.60 
_exptl_crystal_F_000      2832.00 
_reflns_d_resolution_high  0.8409 
 
loop_ 
 _symmetry_equiv_pos_as_xyz 
 'x, y, z' 
 '-x, y, -z+1/2' 
 'x+1/2, y+1/2, z' 
 '-x+1/2, y+1/2, -z+1/2' 
 '-x, -y, -z' 
 'x, -y, z-1/2' 
 '-x+1/2, -y+1/2, -z' 
 'x+1/2, -y+1/2, z-1/2' 
 
_cell_length_a    27.3970 
_cell_length_b     9.5764 
_cell_length_c    21.6754 
_cell_angle_alpha  90.000 
_cell_angle_beta   97.433 
_cell_angle_gamma  90.000 
 
_shelx_F_squared_multiplier     1.000 
 
loop_ 
 _refln_index_h 
 _refln_index_k 
 _refln_index_l 
 _refln_F_squared_calc 
 _refln_F_squared_meas 
 _refln_F_squared_sigma 
 _refln_observed_status 
   4   0   0    78455.12    77612.23   1760.05 o 
   6   0   0    34903.46    33454.87    849.63 o 
   8   0   0     4938.73     5007.76    208.64 o 
  10   0   0      360.49      406.63     40.71 o 
  12   0   0    36025.20    37444.64    668.32 o 
  14   0   0       97.96      393.08     58.98 o 
  16   0   0     4322.89     4543.97    170.97 o 
  18   0   0       19.30      107.28     37.96 o 
  20   0   0       72.94        9.31     21.83 o 
  22   0   0    24199.16    23803.30    745.72 o 
  24   0   0     3972.03     3820.08    420.47 o 
  26   0   0    16309.57    17509.83   1024.50 o 
  28   0   0    35296.51    37734.89   1678.40 o 
  30   0   0    29574.92    31633.85   1550.55 o 
  32   0   0    20717.88    23592.13   1337.73 o 
   1   1   0      718.85     1711.38     36.92 o 
   3   1   0     1940.03     2854.28     83.26 o 
   5   1   0     3099.97     2740.83     75.28 o 
   7   1   0     1755.32     1929.45     58.43 o 
   9   1   0     2395.87     2791.25     70.48 o 
  11   1   0     9691.47     9819.68    188.34 o 
  13   1   0     1101.33     1198.57     54.26 o 
  15   1   0       39.51       -6.79      7.97 o 
  17   1   0     1137.97      987.33     55.06 o 
  19   1   0      156.78      112.69     16.29 o 
  21   1   0      642.98      528.38     60.29 o 
  23   1   0     1889.66     1842.39    160.03 o 
  25   1   0     3100.71     3456.53    280.95 o 
  27   1   0      260.10      121.50    101.04 o 
  29   1   0       82.98      116.66     36.23 o 
  31   1   0       37.70       48.59     38.49 o 
   0   2   0   708288.94   703664.56  31111.31 o 
   2   2   0    14416.95    14783.12    210.37 o 
   4   2   0   141586.16   150205.34   3521.00 o 
   6   2   0   112587.61   112514.13   1281.95 o 
   8   2   0    98704.58   100365.49   1350.54 o 
  10   2   0    37850.73    37892.84    475.02 o 
  12   2   0    19315.20    18802.40    267.81 o 
  14   2   0     1112.60      842.28     42.06 o 
  16   2   0    13156.82    14012.28    267.35 o 
  18   2   0       35.11      107.66     29.66 o 
  20   2   0      154.08      329.91     62.99 o 
  22   2   0    31061.92    29972.19    810.53 o 
  24   2   0    19924.38    19646.37    514.59 o 
  26   2   0    16767.29    17300.46    575.70 o 
  28   2   0    11237.91    11526.22    586.85 o 
  30   2   0    16233.28    17678.50    774.57 o 
   1   3   0     3816.35     3441.60     77.18 o 
   3   3   0    14924.02    14244.74    344.18 o 
   5   3   0      230.64      239.97     20.74 o 
   7   3   0        3.01       32.04      4.56 o 
   9   3   0     8411.46     8674.55    194.58 o 
  11   3   0     5130.40     5580.14    172.45 o 
  13   3   0     6562.44     6641.55    197.60 o 
  15   3   0     1854.96     1684.19     90.41 o 
  17   3   0       78.39      116.77     17.15 o 
  19   3   0      605.72      442.80     36.94 o 
  21   3   0     1976.83     1873.61    110.15 o 
  23   3   0     2145.27     2170.87    124.98 o 
  25   3   0      178.35      246.43     40.45 o 
  27   3   0      889.85      910.32     71.61 o 
  29   3   0     1463.96     1213.83    108.84 o 
  31   3   0       44.36       41.55    120.10 o 
   0   4   0    59426.96    57738.40   1896.14 o 
   2   4   0    39652.03    37537.80    477.36 o 
   4   4   0    70936.66    66857.81   1974.70 o 
   6   4   0    51151.46    50645.02    617.38 o 
   8   4   0   114344.65   115779.74   1280.10 o 
  10   4   0    77846.66    80875.17    939.69 o 
  12   4   0    18731.17    19896.50    363.28 o 
  14   4   0     7208.56     7298.42    210.96 o 
  16   4   0     2795.61     2915.49    130.83 o 
  18   4   0     1406.15     1527.70     91.99 o 
  20   4   0       31.92       75.59     20.31 o 
  22   4   0    19378.35    19357.63    452.06 o 
  24   4   0    10033.09    10253.15    321.79 o 
  26   4   0    11733.56    12356.47    413.85 o 
  28   4   0     8260.82     8919.07    347.10 o 
  30   4   0    14336.62    14255.75    554.84 o 
   1   5   0        1.87       -7.22      7.81 o 
   3   5   0     1111.33     1218.87     51.37 o 
   5   5   0      357.44      392.29     30.29 o 
   7   5   0     1077.04     1168.33     46.62 o 
   9   5   0      357.35      448.43     33.54 o 
  11   5   0     1956.00     2155.92     95.78 o 
  13   5   0     2764.06     2689.13    117.24 o 
  15   5   0        0.70       24.52     11.08 o 
  17   5   0      277.90      305.10     29.25 o 
  19   5   0        9.63       26.72     14.11 o 
  21   5   0     4785.04     5194.69    207.03 o 
  23   5   0      877.60      922.29     83.13 o 
  25   5   0      505.19      548.23    122.09 o 
  27   5   0       15.88       19.40     28.19 o 
  29   5   0      394.73      264.53     33.79 o 
   0   6   0    90205.62    90967.37   1704.88 o 
   2   6   0    90670.84    90921.58   1090.36 o 
   4   6   0    67193.65    64675.66   1106.53 o 
   6   6   0    30282.14    28987.11    886.83 o 
   8   6   0    37348.12    36222.57    641.04 o 
  10   6   0    39040.58    38769.66    645.27 o 
  12   6   0     2392.28     2229.83    121.08 o 
  14   6   0     6851.70     6913.08    246.10 o 
  16   6   0    10951.47    10792.23    334.94 o 
  18   6   0       30.43       33.45     16.16 o 
  20   6   0     1127.81     1097.92    103.50 o 
  22   6   0     9800.53     9534.78    408.81 o 
  24   6   0    11362.11    10972.48    395.78 o 
  26   6   0    19990.27    20357.51    584.15 o 
   1   7   0        3.02       11.41     17.99 o 
   3   7   0     2546.79     2652.53    113.66 o 
   5   7   0       87.83       74.75     15.55 o 
   7   7   0      880.84      808.24     58.35 o 
   9   7   0        4.37       41.55     22.06 o 
  11   7   0      662.42      621.78     55.97 o 
  13   7   0       64.55      179.57     37.32 o 
  15   7   0     3691.66     4076.36    192.13 o 
  17   7   0       47.09       15.36     18.45 o 
  19   7   0      154.30      164.14     27.92 o 
  21   7   0      301.17      326.64     39.78 o 
  23   7   0       16.18       12.61     40.50 o 
  25   7   0      718.63      651.42     60.90 o 
   0   8   0    82498.09    85678.03   1616.09 o 
   2   8   0    63214.04    68040.19   1075.03 o 
   4   8   0    30193.60    30595.12    609.61 o 
   6   8   0    13910.67    13977.45    379.55 o 
   8   8   0     8082.27     7622.49    275.69 o 
  10   8   0    11535.86    11255.56    362.01 o 
  12   8   0     8442.09     7759.03    306.52 o 
  14   8   0     2898.70     2841.92    153.88 o 
  16   8   0      964.74      718.48     74.83 o 
  18   8   0      102.00      108.47     33.45 o 
  20   8   0     2714.27     2202.19    146.43 o 
  22   8   0     2005.46     1626.09    124.02 o 
   1   9   0      162.89      120.96     24.24 o 
   3   9   0     1169.03     1251.06     96.15 o 
   5   9   0       63.03       56.69     25.19 o 
   7   9   0        2.40       -4.95     19.10 o 
   9   9   0      120.21      138.37     28.20 o 
  11   9   0       87.86       99.53     42.19 o 
  13   9   0     1385.26     1301.00    118.38 o 
  15   9   0      287.07      333.92     47.23 o 
  17   9   0       10.70       49.10     26.32 o 
  19   9   0      412.26      386.51     63.31 o 
   0  10   0    21378.44    22388.30    850.61 o 
   2  10   0    19859.16    19612.24   1293.65 o 
   4  10   0    21010.53    20580.71    561.17 o 
   6  10   0    18724.41    18935.60    504.37 o 
   8  10   0    14450.46    14868.48    655.33 o 
  10  10   0     9141.42     9460.05    353.08 o 
  12  10   0     1799.73     1510.03    118.00 o 
  14  10   0      466.68      557.79     57.98 o 
   1  11   0      329.36      295.43     71.07 o 
   3  11   0        1.62        6.04     60.86 o 
   5  11   0       47.98       83.32     28.83 o 
   7  11   0        0.73       44.92     25.09 o 
 -31   1   1     3162.52     3544.12    290.34 o 
 -29   1   1    10922.07    10654.21    568.59 o 
 -27   1   1    24296.55    25778.42    925.65 o 
 -25   1   1    14449.26    14493.69    501.83 o 
 -23   1   1    51561.89    51277.10    913.93 o 
 -21   1   1    35048.77    34741.85    686.45 o 
 -19   1   1    70972.27    71031.19    806.68 o 
 -17   1   1    60283.27    58332.01    710.82 o 
 -15   1   1   106249.14   105863.30   1020.38 o 
 -13   1   1   152249.28   155893.67   1711.06 o 
 -11   1   1    46710.30    43836.63    633.10 o 
  -9   1   1    45085.71    41962.60    441.39 o 
  -7   1   1     4453.32     3627.10     86.18 o 
  -5   1   1     9111.11     8405.72    199.51 o 
  -3   1   1       30.55      -11.05     11.05 o 
  -1   1   1     5286.49     6648.68    191.93 o 
   1   1   1      356.07      -28.60     28.60 o 
   3   1   1     8534.69     7217.01    119.72 o 
   5   1   1    48998.44    47606.36    642.69 o 
   7   1   1    75412.50    77643.55    816.40 o 
   9   1   1    28123.03    26661.05    293.22 o 
  11   1   1    24168.95    20981.47    265.14 o 
  13   1   1   222855.75   230195.84   1822.84 o 
  15   1   1    87672.01    84845.41    855.01 o 
  17   1   1    54554.64    52447.16    613.95 o 
  19   1   1    63773.47    62465.59    857.31 o 
  21   1   1    21215.86    20858.73    497.96 o 
  23   1   1    22454.24    21959.03    621.86 o 
  25   1   1    33424.24    34906.78   1074.12 o 
  27   1   1    18876.66    19081.70    879.57 o 
  29   1   1     7096.41     8000.35    561.33 o 
  31   1   1     2785.62     2726.45    251.70 o 
 -30   2   1       21.68       82.16     80.71 o 
 -28   2   1        0.41       18.61     30.48 o 
 -26   2   1      239.52      295.10     38.39 o 
 -24   2   1       17.95       -3.73     17.67 o 
 -22   2   1     2322.43     2189.94    133.30 o 
 -20   2   1     2196.82     1894.66    106.79 o 
 -18   2   1     1254.17     1055.24     79.75 o 
 -16   2   1     2722.20     2514.91     87.44 o 
 -14   2   1     3579.75     4112.98    119.01 o 
 -12   2   1     2271.28     2352.15     74.68 o 
 -10   2   1     2148.69     2337.11     67.74 o 
  -8   2   1     3839.57     4461.13     97.39 o 
  -6   2   1    15544.66    14410.00    229.06 o 
  -4   2   1     3463.25     3695.19     82.75 o 
  -2   2   1    76156.79    74553.79   3054.01 o 
   0   2   1     1839.50     3119.87    155.16 o 
   2   2   1     8764.33     6760.96    220.13 o 
   4   2   1      960.42      630.29     33.00 o 
   6   2   1      869.76      734.34     44.54 o 
   8   2   1     2643.45     2592.34    102.16 o 
  10   2   1     6582.82     6400.34    166.21 o 
  12   2   1       90.84       76.40      8.86 o 
  14   2   1     1221.25     1091.57     46.39 o 
  16   2   1       25.38        5.12     10.03 o 
  18   2   1      105.67      110.99     17.27 o 
  20   2   1       90.43       59.95     20.41 o 
  22   2   1     1084.36     1165.13     92.00 o 
  24   2   1      196.03      178.23     46.66 o 
  26   2   1     1762.24     1540.22    131.77 o 
  28   2   1      287.69      219.02     58.34 o 
  30   2   1       12.75       24.42     36.04 o 
 -31   3   1     1677.62     1818.15    176.23 o 
 -29   3   1     2805.57     3015.44    205.38 o 
 -27   3   1    21243.68    21143.17    568.08 o 
 -25   3   1    21678.54    21730.48    565.67 o 
 -23   3   1    41745.50    41474.31    725.69 o 
 -21   3   1    52843.21    53337.32    830.66 o 
 -19   3   1    54573.80    55037.11    820.80 o 
 -17   3   1    67325.35    67280.95    993.92 o 
 -15   3   1    57586.75    55303.27    763.65 o 
 -13   3   1    81046.71    80404.88    974.68 o 
 -11   3   1   142661.41   145961.50   1547.71 o 
  -9   3   1    80512.21    79857.41    902.17 o 
  -7   3   1    43488.85    44215.64    500.31 o 
  -5   3   1    12185.83    12233.26    310.98 o 
  -3   3   1      115.21      147.08     51.14 o 
  -1   3   1     1891.80     2353.26     95.76 o 
   1   3   1    11379.61    10976.92    312.85 o 
   3   3   1    14367.42    15285.31    388.84 o 
   5   3   1    27869.38    30162.83    342.66 o 
   7   3   1    51901.18    53016.46   1257.02 o 
   9   3   1   179284.83   189055.81   1904.92 o 
  11   3   1   101937.77   100169.58   1315.83 o 
  13   3   1    75324.40    74668.90    924.43 o 
  15   3   1    76482.43    75458.18    965.56 o 
  17   3   1    52351.61    49853.98    741.58 o 
  19   3   1    54907.54    53745.98    808.51 o 
  21   3   1    52937.66    52463.17    820.78 o 
  23   3   1    25794.10    26135.55    576.67 o 
  25   3   1    21666.81    21703.02    564.58 o 
  27   3   1     9761.08     9818.73    427.11 o 
  29   3   1     2316.23     2440.13    181.24 o 
 -30   4   1        4.49       55.27     31.93 o 
 -28   4   1      323.92      325.18     41.97 o 
 -26   4   1      665.06      512.65     58.39 o 
 -24   4   1      131.91      110.37     18.36 o 
 -22   4   1       54.28       37.74     29.17 o 
 -20   4   1       39.88        9.87     15.77 o 
 -18   4   1      164.46      165.83     19.86 o 
 -16   4   1     2099.94     2057.47    106.72 o 
 -14   4   1      337.15      230.48     29.51 o 
 -12   4   1       27.37       69.24     12.85 o 
 -10   4   1    10463.48    11132.94    235.76 o 
  -8   4   1      494.18      675.77     29.77 o 
  -6   4   1      644.78      609.10     36.09 o 
  -4   4   1      629.39      602.07     31.97 o 
  -2   4   1     1979.67     2245.41     66.24 o 
   0   4   1     2737.59     2713.57     76.47 o 
   2   4   1     6900.34     7166.86    191.84 o 
   4   4   1      505.82      666.41     32.84 o 
   6   4   1       58.87       47.92      7.17 o 
   8   4   1       16.38       20.48     13.11 o 
  10   4   1     3605.45     3729.63    124.17 o 
  12   4   1     4102.64     4066.60    184.48 o 
  14   4   1     8021.20     7835.04    219.97 o 
  16   4   1      876.89     1023.13     76.16 o 
  18   4   1      337.21      374.84     52.66 o 
  20   4   1       14.20       20.87     13.45 o 
  22   4   1      619.12      477.01     47.39 o 
  24   4   1     3523.75     3230.15    158.28 o 
  26   4   1      206.73      200.75     29.47 o 
  28   4   1       19.96       96.38     72.17 o 
  30   4   1        9.88        2.27     43.15 o 
 -29   5   1     1745.17     1702.64    148.62 o 
 -27   5   1     5972.52     6442.57    345.88 o 
 -25   5   1    15811.06    15227.36    473.84 o 
 -23   5   1    15301.70    15034.88    399.97 o 
 -21   5   1    39837.00    40296.29    706.42 o 
 -19   5   1    49759.15    50352.71    791.00 o 
 -17   5   1    42275.81    42203.79    676.27 o 
 -15   5   1    46239.10    45204.68    680.95 o 
 -13   5   1    41850.59    40177.31    600.99 o 
 -11   5   1    56542.66    53759.82    753.56 o 
  -9   5   1    31607.34    29817.68    397.41 o 
  -7   5   1    22685.88    20766.32    724.21 o 
  -5   5   1     7263.10     6469.19    119.00 o 
  -3   5   1      594.70      932.44     34.87 o 
  -1   5   1     2458.97     2430.04     63.50 o 
   1   5   1    43602.43    48417.27    510.80 o 
   3   5   1    17294.27    17033.03    337.52 o 
   5   5   1     9626.50     9064.33    167.86 o 
   7   5   1    25080.27    25011.88    339.56 o 
   9   5   1    77476.88    79333.57    925.94 o 
  11   5   1    71097.70    69772.59    866.13 o 
  13   5   1    65281.30    64453.81    846.92 o 
  15   5   1    55359.05    55876.07    987.16 o 
  17   5   1    39499.67    39070.38    643.37 o 
  19   5   1    32104.86    31294.54    670.43 o 
  21   5   1    39970.68    39682.16    800.87 o 
  23   5   1    24909.78    24486.12    615.71 o 
  25   5   1     7812.74     7690.25    318.73 o 
  27   5   1     7252.15     7317.24    319.09 o 
 -26   6   1      931.51      925.55     74.84 o 
 -24   6   1      292.45      282.66     41.87 o 
 -22   6   1      726.24      575.06     70.08 o 
 -20   6   1      683.73      585.09     82.68 o 
 -18   6   1       30.48       22.28     15.65 o 
 -16   6   1     2924.09     2715.48    149.43 o 
 -14   6   1     1129.92     1178.07    101.65 o 
 -12   6   1     2403.26     2272.75    120.27 o 
 -10   6   1      863.63     1132.95     75.74 o 
  -8   6   1     2936.54     2698.55    110.54 o 
  -6   6   1      774.85      850.55     39.29 o 
  -4   6   1     2186.78     2172.98     68.56 o 
  -2   6   1       61.52      102.51     13.57 o 
   0   6   1       19.55        6.40      9.16 o 
   2   6   1     1767.75     1929.18     74.12 o 
   4   6   1       32.61       16.24     11.30 o 
   6   6   1      415.47      469.71     46.65 o 
   8   6   1      271.26      305.50     40.86 o 
  10   6   1     3466.43     3366.10    146.09 o 
  12   6   1       29.41       12.63     12.49 o 
  14   6   1     2584.93     2305.20    131.73 o 
  16   6   1       22.02       41.16     25.13 o 
  18   6   1     1511.52     1417.86    121.63 o 
  20   6   1     1363.22     1270.69    102.60 o 
  22   6   1     1452.33     1369.02    104.38 o 
  24   6   1      300.57      305.23     62.22 o 
  26   6   1      210.16      222.72     31.30 o 
 -25   7   1    16480.18    17251.72    528.84 o 
 -23   7   1     8977.63     9045.69    348.60 o 
 -21   7   1    17236.19    17016.95    561.76 o 
 -19   7   1    20924.42    20467.48    528.25 o 
 -17   7   1    26097.13    25266.72    578.08 o 
 -15   7   1    44182.85    43862.27    788.98 o 
 -13   7   1    29440.76    29979.29    593.55 o 
 -11   7   1    16727.59    16645.43    389.81 o 
  -9   7   1    14150.85    14737.49    400.37 o 
  -7   7   1    31311.73    32956.05    640.27 o 
  -5   7   1    19205.30    20156.69    390.36 o 
  -3   7   1     7562.38     7517.44    332.64 o 
  -1   7   1     1489.89     1315.59     91.25 o 
   1   7   1     2305.31     2623.03    110.30 o 
   3   7   1    21101.18    22376.68    398.05 o 
   5   7   1    13650.60    13436.85    429.76 o 
   7   7   1    18693.77    18859.10    446.52 o 
   9   7   1    18771.94    18150.67    398.28 o 
  11   7   1    30071.68    29482.59    569.32 o 
  13   7   1    42705.26    41989.48    747.26 o 
  15   7   1    39982.02    38601.00    732.90 o 
  17   7   1    29794.40    29770.83    647.42 o 
  19   7   1    24235.55    23648.36    666.76 o 
  21   7   1    18323.21    18118.25    514.72 o 
  23   7   1    14750.24    14938.80    475.80 o 
  25   7   1     7046.88     6796.77    304.71 o 
 -22   8   1      270.66      294.06     68.58 o 
 -20   8   1      250.52      293.56     31.24 o 
 -18   8   1      203.41      186.26     25.94 o 
 -16   8   1        8.29       11.45     19.47 o 
 -14   8   1     2518.78     2366.22    205.93 o 
 -12   8   1       32.15        8.71     29.17 o 
 -10   8   1       32.39        2.62     20.64 o 
  -8   8   1      952.73      868.48    101.51 o 
  -6   8   1        0.41      -12.41     12.41 o 
  -4   8   1      723.14      768.92     74.46 o 
  -2   8   1       10.32       21.21     35.47 o 
   0   8   1        8.16       59.72     14.78 o 
   2   8   1      186.40      180.11     27.06 o 
   4   8   1       16.89       18.46     16.06 o 
   6   8   1      111.43       79.78     22.88 o 
   8   8   1       15.21       56.10     26.60 o 
  10   8   1      187.77      209.28     37.83 o 
  12   8   1     4252.86     4382.51    190.04 o 
  14   8   1     2298.10     2229.48    129.63 o 
  16   8   1      150.84      128.93     19.01 o 
  18   8   1       42.39       10.36     20.38 o 
  20   8   1       81.99       79.29     36.33 o 
  22   8   1       19.26      -18.20     27.53 o 
 -19   9   1    15216.37    15133.02    573.71 o 
 -17   9   1    17863.10    18031.39    696.40 o 
 -15   9   1    18898.93    18722.68    565.97 o 
 -13   9   1    21373.61    20919.71    577.49 o 
 -11   9   1    23485.65    22494.73    581.21 o 
  -9   9   1    14695.55    15800.55    451.10 o 
  -7   9   1    15486.77    15511.34    431.29 o 
  -5   9   1     5581.68     5774.54    279.19 o 
  -3   9   1     1152.89     1226.77     98.45 o 
  -1   9   1       19.95       34.35     14.43 o 
   1   9   1     5839.08     5830.25    222.22 o 
   3   9   1     2654.80     2542.54    152.44 o 
   5   9   1     7071.71     7635.26    274.90 o 
   7   9   1    12269.36    12379.85    453.82 o 
   9   9   1    17794.56    17088.71    477.63 o 
  11   9   1    25210.11    25541.18    637.43 o 
  13   9   1    18797.73    19137.93    556.06 o 
  15   9   1    24375.69    23995.15    659.31 o 
  17   9   1    25261.20    25509.55    885.41 o 
  19   9   1    14248.63    14285.29    518.29 o 
 -14  10   1       26.60       21.70     38.19 o 
 -12  10   1       57.78      132.08     29.15 o 
 -10  10   1       46.61       29.42     29.92 o 
  -8  10   1       20.65      120.83     19.58 o 
  -6  10   1        1.04       -1.06     32.93 o 
  -4  10   1       31.75       -1.01     30.88 o 
  -2  10   1      241.05       39.67    154.02 o 
   0  10   1      180.07      118.69     24.60 o 
   2  10   1     1047.26      758.66     86.87 o 
   4  10   1       56.31       39.69     22.88 o 
   6  10   1       79.89       84.80     28.74 o 
   8  10   1       79.85      122.64     30.92 o 
  10  10   1      802.05      707.38     81.21 o 
  12  10   1        5.96       67.15     21.55 o 
  14  10   1      184.32      235.38     32.57 o 
  -7  11   1     3338.08     3189.51    181.96 o 
  -5  11   1      246.61      272.71     58.93 o 
  -3  11   1       55.76      101.44     23.82 o 
  -1  11   1      410.85      293.67     57.22 o 
   1  11   1     1032.54      999.28    122.43 o 
   3  11   1      197.59      125.90     33.88 o 
   5  11   1     1137.48     1296.72    111.85 o 
   7  11   1     6533.03     6763.33    287.98 o 
 -32   0   2    30977.45    32267.18   1622.68 o 
 -30   0   2    28775.86    31078.08   1539.97 o 
 -28   0   2    17290.67    17903.88   1075.84 o 
 -26   0   2     6409.14     6723.52    582.87 o 
 -24   0   2      243.16      134.67     35.23 o 
 -22   0   2       42.81      135.72     37.50 o 
 -20   0   2    16261.11    16576.29    580.05 o 
 -18   0   2      940.15      710.57     78.50 o 
 -16   0   2    17330.52    16333.70    428.31 o 
 -14   0   2    27219.62    28457.18    506.01 o 
 -12   0   2     3723.71     2795.89    117.63 o 
 -10   0   2     3363.89     2728.84    105.56 o 
  -8   0   2   104862.45   102121.35   1182.52 o 
  -6   0   2   336357.69   331906.44   4229.51 o 
  -4   0   2   222048.77   217010.78   4056.51 o 
  -2   0   2   365389.25   348553.84   7406.87 o 
   0   0   2   266819.16   279582.34   5948.48 o 
   2   0   2   290383.00   309592.97   3920.67 o 
   4   0   2   117117.44   134438.56   3796.05 o 
   6   0   2    91384.98    98325.84   1578.62 o 
   8   0   2      761.91      660.86     55.69 o 
  10   0   2    27138.26    24698.86    474.84 o 
  12   0   2    49653.80    48433.17    875.80 o 
  14   0   2     7001.17     7778.07    224.21 o 
  16   0   2     4107.09     4152.49    163.41 o 
  18   0   2     3695.18     3835.28    163.33 o 
  20   0   2    16563.08    16845.24    791.91 o 
  22   0   2     1743.52     2011.56    271.40 o 
  24   0   2    47588.93    48677.06   1856.22 o 
  26   0   2    27305.18    28705.57   1375.00 o 
  28   0   2    26370.03    29168.95   1427.85 o 
  30   0   2    27698.84    29087.60   1485.83 o 
 -31   1   2       30.59        5.70     36.48 o 
 -29   1   2      160.61      199.00     64.33 o 
 -27   1   2      508.72      565.35    107.12 o 
 -25   1   2       97.02      102.22     25.11 o 
 -23   1   2      244.26      212.68     29.72 o 
 -21   1   2     1652.07     1432.83     98.98 o 
 -19   1   2      671.78      739.27     45.52 o 
 -17   1   2      543.43      469.91     33.28 o 
 -15   1   2     6748.95     7094.28    154.03 o 
 -13   1   2     3630.39     3859.21    101.26 o 
 -11   1   2      323.78      360.93     29.95 o 
  -9   1   2     7952.52     8702.02    162.97 o 
  -7   1   2    57162.76    62250.84    741.58 o 
  -5   1   2    85704.47    92187.64   1030.35 o 
  -3   1   2     3637.10     3834.92    104.57 o 
  -1   1   2     1187.29      613.42     46.03 o 
   1   1   2     5020.90     7092.89    374.47 o 
   3   1   2     2451.01     3799.43     93.78 o 
   5   1   2     1611.68     1251.78     39.42 o 
   7   1   2     5313.93     5565.56    169.70 o 
   9   1   2    25702.52    26345.07    292.95 o 
  11   1   2     1087.73     1332.05     55.63 o 
  13   1   2     2084.50     2422.79     78.22 o 
  15   1   2    10108.56    10367.18    192.02 o 
  17   1   2     3607.03     3469.07    111.68 o 
  19   1   2      841.96      833.39     76.73 o 
  21   1   2     2127.31     1772.97     98.85 o 
  23   1   2     2739.91     2530.53    178.79 o 
  25   1   2        3.49      -28.56     28.56 o 
  27   1   2       10.03       34.79     30.94 o 
  29   1   2        9.60       44.52     73.06 o 
  31   1   2       17.41       13.00     51.35 o 
 -32   2   2    16072.23    17043.53    781.64 o 
 -30   2   2    12126.35    12318.68    625.07 o 
 -28   2   2    14279.66    14124.14    658.34 o 
 -26   2   2    22628.39    23830.39    599.21 o 
 -24   2   2     3985.28     3860.09    197.07 o 
 -22   2   2     3811.98     3874.95    221.70 o 
 -20   2   2     8321.03     8340.64    290.90 o 
 -18   2   2     1055.15     1104.16     78.50 o 
 -16   2   2     5088.01     5119.03    137.66 o 
 -14   2   2    29757.53    30962.43    400.21 o 
 -12   2   2    15746.06    14377.68    227.49 o 
 -10   2   2    66871.65    65611.34    642.58 o 
  -8   2   2    97924.11    95533.15   1774.33 o 
  -6   2   2   124188.70   126768.84   1487.36 o 
  -4   2   2    71429.81    69377.88   2966.85 o 
  -2   2   2    20463.51    19386.89    639.98 o 
   0   2   2    79064.53    67671.88   2811.81 o 
   2   2   2   461162.47   446812.94  11363.47 o 
   4   2   2   112811.78   115606.34   3242.42 o 
   6   2   2   173443.77   177611.77   1759.17 o 
   8   2   2    56993.45    57053.30   1025.30 o 
  10   2   2    38990.71    38992.31    411.77 o 
  12   2   2    20636.61    20901.84    268.63 o 
  14   2   2     6388.07     6187.10    133.06 o 
  16   2   2     1319.46     1475.71     86.43 o 
  18   2   2     1294.97     1061.32     76.17 o 
  20   2   2     2998.04     2753.85    134.57 o 
  22   2   2     6705.16     6708.10    237.96 o 
  24   2   2    53373.76    52789.30   1124.25 o 
  26   2   2    10477.19    10851.78    531.87 o 
  28   2   2    18218.39    18081.82    764.98 o 
  30   2   2    17626.34    18095.66    785.16 o 
 -31   3   2      595.80      384.84     90.23 o 
 -29   3   2      235.10      169.03     30.03 o 
 -27   3   2        6.79       46.33     30.36 o 
 -25   3   2       54.64       28.03     29.06 o 
 -23   3   2     3236.16     3395.87    162.35 o 
 -21   3   2      856.05      810.66     71.38 o 
 -19   3   2      698.18      788.82     72.16 o 
 -17   3   2      382.66      378.57     48.04 o 
 -15   3   2     1486.90     1615.97     90.08 o 
 -13   3   2    21181.87    23336.55    313.80 o 
 -11   3   2       21.88       38.83      6.14 o 
  -9   3   2     3160.64     3164.61     85.63 o 
  -7   3   2      127.89       90.18     12.88 o 
  -5   3   2     8652.37     7998.46    149.49 o 
  -3   3   2     9712.58     9330.47   1057.57 o 
  -1   3   2   108478.62   113290.52   5233.82 o 
   1   3   2     9716.72    10104.07   1408.64 o 
   3   3   2       81.59      161.30     25.23 o 
   5   3   2       35.23       94.68     11.12 o 
   7   3   2    12859.22    13471.62    216.47 o 
   9   3   2    18741.87    20290.40    332.12 o 
  11   3   2     9472.02    10028.41    229.49 o 
  13   3   2     5048.47     5765.63    198.10 o 
  15   3   2     8134.32     7891.14    226.91 o 
  17   3   2     2665.58     2395.32    119.59 o 
  19   3   2     1198.84     1186.33     84.11 o 
  21   3   2      783.16      690.04     68.60 o 
  23   3   2      287.01      326.51     39.52 o 
  25   3   2      726.69      906.69     84.04 o 
  27   3   2      262.19      151.48     49.77 o 
  29   3   2        0.20      -10.01     37.57 o 
 -30   4   2     9519.78     9545.15    366.35 o 
 -28   4   2     6579.78     6586.98    296.16 o 
 -26   4   2    12041.10    11490.68    399.88 o 
 -24   4   2     4184.61     4125.63    186.27 o 
 -22   4   2    15368.19    15450.37    395.27 o 
 -20   4   2     7116.11     7041.72    249.03 o 
 -18   4   2      587.20      570.17     56.54 o 
 -16   4   2     1632.22     1395.39     82.83 o 
 -14   4   2    23055.42    22501.46    443.39 o 
 -12   4   2     8400.83     7644.64    203.12 o 
 -10   4   2    60967.73    59233.62    594.26 o 
  -8   4   2   163508.47   172579.95   3018.39 o 
  -6   4   2   180573.47   189469.05   2246.63 o 
  -4   4   2   109628.94   106732.78   1506.06 o 
  -2   4   2    82225.83    66549.26   8222.29 o 
   0   4   2     6038.23     4148.41    172.31 o 
   2   4   2   125443.52   120852.04   2753.79 o 
   4   4   2    60036.80    59955.93    607.54 o 
   6   4   2    97873.66    97539.63   1214.54 o 
   8   4   2    50456.36    48512.89    810.76 o 
  10   4   2    25275.79    25501.57    428.63 o 
  12   4   2     9652.17     9329.57    230.33 o 
  14   4   2     1349.74     1055.44     68.17 o 
  16   4   2       33.81       29.47     27.13 o 
  18   4   2      308.09      270.87     42.31 o 
  20   4   2      687.11      667.88     59.16 o 
  22   4   2     2687.90     2809.05    145.98 o 
  24   4   2    28600.73    27739.31    583.88 o 
  26   4   2    14548.45    15082.99    416.08 o 
  28   4   2    21224.50    20726.55   1316.14 o 
 -29   5   2      505.81      549.10     76.45 o 
 -27   5   2      476.24      544.54     48.86 o 
 -25   5   2      367.94      326.23     30.44 o 
 -23   5   2     3057.48     3298.22    173.30 o 
 -21   5   2      235.02      502.04     62.95 o 
 -19   5   2      200.99      106.77     15.48 o 
 -17   5   2     1830.93     1770.51    104.24 o 
 -15   5   2     1374.03     1356.26     78.22 o 
 -13   5   2      253.55      353.71     31.76 o 
 -11   5   2     7778.83     7555.95    198.68 o 
  -9   5   2       17.12       58.56      6.70 o 
  -7   5   2     4225.43     4299.94    100.95 o 
  -5   5   2      374.47      431.82     23.66 o 
  -3   5   2      138.72      132.35     29.61 o 
  -1   5   2      550.78      614.86     55.18 o 
   1   5   2     5943.90     5825.17    288.41 o 
   3   5   2      278.41      185.16     18.02 o 
   5   5   2        6.10       -3.55      5.64 o 
   7   5   2     1615.46     1773.66     66.28 o 
   9   5   2      626.58      756.38     56.18 o 
  11   5   2     3390.42     3428.57    149.74 o 
  13   5   2     3551.97     3449.92    160.33 o 
  15   5   2     4089.83     4326.93    224.22 o 
  17   5   2      117.60      142.76     47.00 o 
  19   5   2     2021.28     2131.93    135.78 o 
  21   5   2      332.09      309.25     32.00 o 
  23   5   2      128.43      153.68     26.84 o 
  25   5   2       53.32       95.40     22.27 o 
  27   5   2       61.15       27.90     45.87 o 
 -26   6   2    11912.92    11748.03    419.18 o 
 -24   6   2      458.34      375.06     58.84 o 
 -22   6   2     3155.37     3036.35    178.43 o 
 -20   6   2     2474.73     2270.37    144.08 o 
 -18   6   2     1201.63     1097.31     90.02 o 
 -16   6   2     3050.20     2838.66    154.18 o 
 -14   6   2     2781.27     2711.58    141.43 o 
 -12   6   2    19947.67    19331.64    389.58 o 
 -10   6   2    37393.51    36835.22    540.93 o 
  -8   6   2    78809.84    79742.47    844.15 o 
  -6   6   2    90394.95    88882.33    917.96 o 
  -4   6   2    67445.58    65490.86    652.71 o 
  -2   6   2   105952.94   106519.55   2947.27 o 
   0   6   2    65904.29    65240.19    813.67 o 
   2   6   2    81388.61    75897.41   1656.92 o 
   4   6   2    30977.70    29432.45    910.85 o 
   6   6   2    30356.96    30236.04    537.45 o 
   8   6   2    18833.25    17415.73    367.46 o 
  10   6   2     8613.27     8299.62    248.46 o 
  12   6   2     8170.71     8279.98    262.94 o 
  14   6   2     6569.40     6550.66    254.80 o 
  16   6   2     1693.24     1569.22    109.68 o 
  18   6   2     2169.37     2225.52    139.26 o 
  20   6   2     7385.28     7517.71    346.29 o 
  22   6   2     4016.21     4193.92    218.15 o 
  24   6   2    13587.28    13143.51    439.93 o 
  26   6   2    10374.13    10895.37    405.33 o 
 -25   7   2      252.26      222.96     29.02 o 
 -23   7   2       79.50      185.11     41.28 o 
 -21   7   2      289.38      313.09     51.02 o 
 -19   7   2       40.00       56.36     39.76 o 
 -17   7   2      143.22      174.66     42.49 o 
 -15   7   2      127.45       86.61     22.50 o 
 -13   7   2     2906.82     3127.35    151.91 o 
 -11   7   2      787.52      620.15     70.63 o 
  -9   7   2      104.82      163.98     33.22 o 
  -7   7   2     1074.80     1012.72     79.36 o 
  -5   7   2     1709.67     2005.23     95.70 o 
  -3   7   2       14.62       26.83     12.23 o 
  -1   7   2      986.06      989.69     59.14 o 
   1   7   2        4.58       -7.90     16.07 o 
   3   7   2       13.10       33.64     23.72 o 
   5   7   2      316.89      408.79     65.23 o 
   7   7   2      298.53      233.08     26.62 o 
   9   7   2     2814.61     2708.42    130.43 o 
  11   7   2     4847.84     5212.49    201.92 o 
  13   7   2      490.57      483.35     47.45 o 
  15   7   2      121.96      109.30     19.66 o 
  17   7   2     3115.01     2977.88    183.67 o 
  19   7   2     3003.48     2915.13    199.13 o 
  21   7   2     4611.99     4919.64    334.73 o 
  23   7   2      243.27      293.17     45.48 o 
  25   7   2      264.74      174.06     35.85 o 
 -22   8   2     1100.26      812.06     73.16 o 
 -20   8   2     1530.68     1540.27    174.33 o 
 -18   8   2       24.45      124.75     22.81 o 
 -16   8   2     1420.76     1370.92    125.98 o 
 -14   8   2     8492.91     8259.87    331.14 o 
 -12   8   2    13822.08    14091.74    431.86 o 
 -10   8   2     9269.36     9953.22    335.88 o 
  -8   8   2    21566.32    22360.06    613.23 o 
  -6   8   2    16776.03    17233.30    424.17 o 
  -4   8   2    30885.16    31463.94    612.78 o 
  -2   8   2    51086.62    50484.39    805.88 o 
   0   8   2    61301.34    62083.91    888.93 o 
   2   8   2    51300.23    50897.12    858.21 o 
   4   8   2    28214.72    29004.96    644.48 o 
   6   8   2    16063.50    17167.53    435.70 o 
   8   8   2     8208.21     8759.73    302.95 o 
  10   8   2    19079.60    18882.45    502.89 o 
  12   8   2     5230.23     5301.11    214.46 o 
  14   8   2      233.12      302.28     51.61 o 
  16   8   2      251.70      126.63     32.47 o 
  18   8   2       14.81      100.30     24.01 o 
  20   8   2      847.16      891.89     85.70 o 
  22   8   2     2518.36     2376.82    175.24 o 
 -19   9   2      250.48      173.67     45.74 o 
 -17   9   2      126.39      183.01     28.07 o 
 -15   9   2     3382.71     3628.33    212.25 o 
 -13   9   2      436.53      487.99     56.59 o 
 -11   9   2      147.68      208.62     38.64 o 
  -9   9   2        1.19        1.94     15.95 o 
  -7   9   2      216.67      201.23     29.43 o 
  -5   9   2     1408.07     1255.98    110.13 o 
  -3   9   2       36.47        2.39     18.10 o 
  -1   9   2        9.61        4.30     20.78 o 
   1   9   2       38.28       48.23     28.83 o 
   3   9   2       35.11       19.36     14.40 o 
   5   9   2      221.84      182.91     37.47 o 
   7   9   2      434.71      395.34     61.42 o 
   9   9   2       93.57       78.15     46.63 o 
  11   9   2       39.86       33.01     17.45 o 
  13   9   2       68.44      135.36     37.88 o 
  15   9   2      836.51      672.43     79.08 o 
  17   9   2       96.64      186.74     34.95 o 
  19   9   2       21.98        2.29     37.53 o 
 -14  10   2     4983.91     4710.59    249.28 o 
 -12  10   2     7105.02     6814.86    300.09 o 
 -10  10   2     7168.43     7493.58    304.69 o 
  -8  10   2    10762.96    10667.10    361.96 o 
  -6  10   2     9817.33    10444.36    345.57 o 
  -4  10   2    14466.88    15333.17    561.74 o 
  -2  10   2    10629.95    11029.27    442.51 o 
   0  10   2    23064.69    23844.60    620.84 o 
   2  10   2    40824.08    41914.27    895.74 o 
   4  10   2    32746.95    32084.64    861.28 o 
   6  10   2    16501.90    16745.34    470.63 o 
   8  10   2    10011.21    10762.61    457.01 o 
  10  10   2     6021.10     5260.40    254.40 o 
  12  10   2     1964.19     2143.98    152.58 o 
  14  10   2      139.40      131.02     28.78 o 
  -7  11   2      137.77      232.77     46.30 o 
  -5  11   2      615.77      433.93     67.84 o 
  -3  11   2       65.81       74.29     21.42 o 
  -1  11   2     1394.67     1169.33    130.17 o 
   1  11   2      256.56      277.39     80.14 o 
   3  11   2        4.59       60.70     28.46 o 
   5  11   2        0.17       71.22     21.12 o 
   7  11   2      922.27      716.06    105.11 o 
 -31   1   3     1877.94     1885.31    206.70 o 
 -29   1   3    12139.17    11864.75    605.50 o 
 -27   1   3    13602.04    14868.93    674.73 o 
 -25   1   3    34220.90    34529.87    823.48 o 
 -23   1   3    55132.63    54714.61    956.05 o 
 -21   1   3    40288.80    40752.10    765.72 o 
 -19   1   3    48265.41    46910.35    594.25 o 
 -17   1   3    96655.72    98176.41    995.96 o 
 -15   1   3    65465.20    65381.84    654.80 o 
 -13   1   3    51941.02    49384.29    620.18 o 
 -11   1   3    63320.45    62571.95    631.83 o 
  -9   1   3    47173.56    46465.20    519.11 o 
  -7   1   3   118707.05   125866.92   1159.96 o 
  -5   1   3    65475.34    69847.30   1420.48 o 
  -3   1   3       17.84       -5.37      5.37 o 
  -1   1   3     5500.01     6311.91    210.11 o 
   1   1   3    99836.93   107014.77   2336.27 o 
   3   1   3    10086.90    11988.42    293.34 o 
   5   1   3    36078.63    38097.12    471.50 o 
   7   1   3    23491.62    22576.20    284.55 o 
   9   1   3    25680.50    24317.70    286.32 o 
  11   1   3   137041.81   138193.27   1278.21 o 
  13   1   3    91015.04    86468.95    857.40 o 
  15   1   3   117333.00   116168.23   1136.81 o 
  17   1   3    93992.49    93605.32   1098.24 o 
  19   1   3    76620.11    74572.16   1002.12 o 
  21   1   3    30103.43    30348.40    739.48 o 
  23   1   3     2145.11     2157.69    154.81 o 
  25   1   3    28528.04    28705.37    956.62 o 
  27   1   3     5300.34     5590.28    375.28 o 
  29   1   3     4849.59     4258.12    325.60 o 
  31   1   3     2758.44     2931.82    266.16 o 
 -32   2   3      213.87       64.33     41.56 o 
 -30   2   3      204.89      267.91     37.52 o 
 -28   2   3     1997.84     2013.61    158.86 o 
 -26   2   3      314.61      264.47     33.81 o 
 -24   2   3     1442.05     1307.35    102.22 o 
 -22   2   3     2181.20     2057.22    129.39 o 
 -20   2   3    12090.37    12076.23    320.45 o 
 -18   2   3     8770.16     9088.99    292.70 o 
 -16   2   3     5326.11     5478.84    144.91 o 
 -14   2   3      126.47       60.89     12.67 o 
 -12   2   3     3474.46     3462.06     98.41 o 
 -10   2   3     9645.42    10330.56    192.60 o 
  -8   2   3    15809.44    16513.21    221.06 o 
  -6   2   3      217.59      233.18     17.34 o 
  -4   2   3    16126.41    15057.75    314.94 o 
  -2   2   3     4906.33     5233.97    149.87 o 
   0   2   3   135601.72   140070.33   1806.40 o 
   2   2   3    30463.92    35301.91    440.66 o 
   4   2   3     2153.63     1199.96     42.58 o 
   6   2   3    10855.88     9795.54    175.10 o 
   8   2   3     2602.84     2201.15     81.07 o 
  10   2   3    54235.68    58394.22    665.40 o 
  12   2   3     2657.95     2727.30     72.45 o 
  14   2   3     3905.92     4144.99    103.86 o 
  16   2   3      549.94      381.09     41.61 o 
  18   2   3    14593.68    14317.50    340.40 o 
  20   2   3     2283.25     2171.76    115.53 o 
  22   2   3     1441.32     1380.70    101.90 o 
  24   2   3      228.89      206.11     49.11 o 
  26   2   3      663.44      683.55     65.57 o 
  28   2   3      405.78      544.40     62.32 o 
  30   2   3      395.88      435.46     59.54 o 
 -31   3   3     2907.91     2752.43    306.17 o 
 -29   3   3    16653.87    17053.54    516.62 o 
 -27   3   3    13186.63    13579.69    442.14 o 
 -25   3   3    23449.48    23419.65    593.62 o 
 -23   3   3    48181.80    47020.02    887.12 o 
 -21   3   3    61452.94    60735.25    907.87 o 
 -19   3   3    46689.38    46887.64    735.80 o 
 -17   3   3    65434.12    64012.24    880.67 o 
 -15   3   3    47699.03    45572.53    668.49 o 
 -13   3   3    48948.18    47724.49    534.81 o 
 -11   3   3    86011.05    88197.42    907.66 o 
  -9   3   3    58117.01    57471.23    567.45 o 
  -7   3   3    52398.95    52239.59    532.03 o 
  -5   3   3    49536.55    49571.13    573.33 o 
  -3   3   3     6734.71     7339.45    507.12 o 
  -1   3   3    47332.24    47775.91    654.91 o 
   1   3   3    20187.07    18948.52    368.27 o 
   3   3   3    57370.72    55164.04   1012.98 o 
   5   3   3   101361.17   102231.09   1197.06 o 
   7   3   3    69462.25    69163.30    852.16 o 
   9   3   3   130221.24   128609.21   5068.49 o 
  11   3   3    68518.21    68314.88    909.29 o 
  13   3   3    42544.52    40341.89    595.88 o 
  15   3   3    69253.70    68915.23    909.46 o 
  17   3   3    49231.18    48564.11    735.02 o 
  19   3   3    37384.39    37102.08    636.62 o 
  21   3   3    34230.12    35264.07    640.78 o 
  23   3   3    26772.26    27177.63    610.14 o 
  25   3   3    24759.35    24960.15    621.75 o 
  27   3   3     3928.42     3854.48    241.18 o 
  29   3   3     2569.29     2714.87    420.55 o 
 -30   4   3      187.92      290.10     31.91 o 
 -28   4   3      248.66      307.05     33.52 o 
 -26   4   3       34.84       -1.21     24.48 o 
 -24   4   3      205.16      201.18     25.43 o 
 -22   4   3      569.57      611.01    112.85 o 
 -20   4   3     2213.07     2053.04    114.54 o 
 -18   4   3      507.44      422.97     48.61 o 
 -16   4   3     1687.04     1777.77     96.60 o 
 -14   4   3      853.79      677.24     56.30 o 
 -12   4   3        0.95       22.01     12.03 o 
 -10   4   3      479.15      571.14     30.12 o 
  -8   4   3      282.57      238.30     15.17 o 
  -6   4   3     4752.26     5070.26    107.03 o 
  -4   4   3     4102.01     5003.90    150.17 o 
  -2   4   3      283.74      259.19     35.79 o 
   0   4   3     9982.34     9666.46    224.49 o 
   2   4   3    16606.69    17711.20    433.65 o 
   4   4   3      481.05      530.92     29.27 o 
   6   4   3      461.88      404.30     26.33 o 
   8   4   3      203.21      232.18     21.84 o 
  10   4   3      167.98      221.47     35.07 o 
  12   4   3    10346.67    10855.23    252.90 o 
  14   4   3      727.02      855.24     62.85 o 
  16   4   3       36.01       10.71     21.47 o 
  18   4   3       45.09       59.64     14.69 o 
  20   4   3       30.73       87.84     30.17 o 
  22   4   3        3.29       18.82     19.48 o 
  24   4   3      898.66      812.31     73.82 o 
  26   4   3       15.03       32.12     22.58 o 
  28   4   3      365.78      506.38     62.49 o 
 -29   5   3     3244.68     3345.95    187.57 o 
 -27   5   3     5744.18     6074.95    277.16 o 
 -25   5   3    24851.13    25100.66    563.15 o 
 -23   5   3    31769.41    32336.23    635.41 o 
 -21   5   3    61441.94    62206.77   1011.29 o 
 -19   5   3    29624.68    28777.60    548.07 o 
 -17   5   3    37742.07    36685.88    615.14 o 
 -15   5   3    42265.03    40881.22    635.70 o 
 -13   5   3    21613.29    20397.05    385.89 o 
 -11   5   3    15466.54    15224.48    303.41 o 
  -9   5   3    18393.37    18009.15    247.78 o 
  -7   5   3    45102.32    48327.89    543.78 o 
  -5   5   3    31325.36    34931.34    595.45 o 
  -3   5   3      114.86      126.46     35.62 o 
  -1   5   3     1196.03     1441.83    108.95 o 
   1   5   3      275.01      322.88     37.76 o 
   3   5   3    10035.72     9819.29    178.39 o 
   5   5   3    31275.39    31229.49    396.81 o 
   7   5   3    41077.96    39765.54    489.21 o 
   9   5   3    69661.45    66771.70    936.78 o 
  11   5   3    50555.47    49029.50    776.70 o 
  13   5   3    32831.57    31519.15    600.63 o 
  15   5   3    50439.13    47328.36    949.76 o 
  17   5   3    59341.07    57911.63    974.37 o 
  19   5   3    42506.35    41375.38   1038.99 o 
  21   5   3    32831.40    32470.56    712.53 o 
  23   5   3    24091.82    23958.84    614.64 o 
  25   5   3    10370.47    10705.04    390.84 o 
  27   5   3     4685.33     4964.93    246.86 o 
 -26   6   3       14.05       23.00     24.36 o 
 -24   6   3      375.32      443.36     83.96 o 
 -22   6   3      882.97      895.15     88.24 o 
 -20   6   3        4.77        8.07     17.76 o 
 -18   6   3     5548.26     5636.39    217.79 o 
 -16   6   3      196.43      143.25     21.90 o 
 -14   6   3     2763.49     2655.72    133.05 o 
 -12   6   3     4327.23     4760.09    160.17 o 
 -10   6   3     2768.84     3037.07    130.00 o 
  -8   6   3       28.86       74.48      9.19 o 
  -6   6   3      903.89      921.05     43.18 o 
  -4   6   3     5490.65     6299.62    190.02 o 
  -2   6   3      386.07      405.12     45.94 o 
   0   6   3      227.95       54.71     23.30 o 
   2   6   3       66.83       79.35     13.96 o 
   4   6   3     1054.53     1160.64     55.33 o 
   6   6   3      376.22      363.42     37.39 o 
   8   6   3     9057.13     9177.40    251.61 o 
  10   6   3     2173.53     2073.29    111.30 o 
  12   6   3      884.54     1027.64     80.58 o 
  14   6   3       47.44       65.91     16.99 o 
  16   6   3     7095.17     6408.04    257.47 o 
  18   6   3     1712.77     1374.78    144.30 o 
  20   6   3       30.26       94.28     22.08 o 
  22   6   3        9.57      147.66     53.79 o 
  24   6   3      293.27      164.38     38.95 o 
  26   6   3       15.67      -23.47     28.61 o 
 -25   7   3    16960.94    17480.75    528.31 o 
 -23   7   3    15759.89    16033.29    489.92 o 
 -21   7   3    28795.28    29297.63    678.89 o 
 -19   7   3    24071.94    24009.82    578.23 o 
 -17   7   3    25573.48    25340.30    574.80 o 
 -15   7   3    31092.79    32648.06    645.54 o 
 -13   7   3    27837.72    27691.65    595.70 o 
 -11   7   3     8796.76     8660.86    332.85 o 
  -9   7   3    16144.24    15983.66    414.37 o 
  -7   7   3    14115.72    14210.68    360.07 o 
  -5   7   3    10712.00    10595.69    250.97 o 
  -3   7   3     1266.45     1203.75    102.92 o 
  -1   7   3       47.51       16.89     13.68 o 
   1   7   3     4067.46     3921.57    100.35 o 
   3   7   3    11192.41    10820.86    257.80 o 
   5   7   3    12455.24    11939.77    283.84 o 
   7   7   3     9356.38     9175.51    269.17 o 
   9   7   3    13005.27    13158.73    363.46 o 
  11   7   3    35478.27    35197.96    647.15 o 
  13   7   3    50631.29    49723.87    849.87 o 
  15   7   3    55601.07    54956.43   1085.95 o 
  17   7   3    49949.74    49883.89    952.48 o 
  19   7   3    24645.82    23699.15    907.06 o 
  21   7   3     9476.12     9265.39    496.92 o 
  23   7   3    14155.63    13451.32    453.20 o 
 -22   8   3       35.84       12.65     22.98 o 
 -20   8   3        0.09      -20.09     23.16 o 
 -18   8   3       71.82       -8.72     20.91 o 
 -16   8   3     1380.58     1298.99    117.91 o 
 -14   8   3      203.27      158.76     30.52 o 
 -12   8   3      914.73      864.10     83.44 o 
 -10   8   3       19.38      -14.42     15.10 o 
  -8   8   3      388.07      368.38     48.51 o 
  -6   8   3       36.96       79.48     23.20 o 
  -4   8   3      167.05       94.41     17.65 o 
  -2   8   3      824.85      937.73     92.90 o 
   0   8   3     1058.16     1108.74     75.52 o 
   2   8   3     4681.92     5023.57    190.22 o 
   4   8   3       89.37      123.62     23.48 o 
   6   8   3        2.59       34.27     13.83 o 
   8   8   3     5595.57     6048.52    214.67 o 
  10   8   3     1518.97     1600.24    109.56 o 
  12   8   3     5438.12     5161.93    230.07 o 
  14   8   3        0.01        1.24     19.14 o 
  16   8   3     3527.63     3241.60    201.19 o 
  18   8   3       11.17       21.70     21.78 o 
  20   8   3      823.56      697.50     64.18 o 
  22   8   3      489.81      400.14     86.88 o 
 -19   9   3    18047.19    18459.46    600.10 o 
 -17   9   3     9984.37     9924.76    401.57 o 
 -15   9   3    16126.32    16063.88    512.41 o 
 -13   9   3    31006.42    31550.85    915.04 o 
 -11   9   3    14487.89    14414.25    439.39 o 
  -9   9   3    14513.34    14306.91    501.27 o 
  -7   9   3     3815.47     3783.18    181.51 o 
  -5   9   3     1405.71     1549.67    101.29 o 
  -3   9   3      393.99      336.47     43.85 o 
  -1   9   3     1109.83     1099.25     67.27 o 
   1   9   3     3850.96     3481.38    163.89 o 
   3   9   3     7911.97     8056.52    272.58 o 
   5   9   3     9162.26     9298.15    308.72 o 
   7   9   3    15993.53    16616.04    456.88 o 
   9   9   3    23094.34    24160.03    597.88 o 
  11   9   3    18517.38    18966.17    534.93 o 
  13   9   3    21338.23    21820.50    742.18 o 
  15   9   3    30402.33    30540.08    776.79 o 
  17   9   3    22102.95    21476.67    559.29 o 
 -14  10   3      410.57      355.50     42.55 o 
 -12  10   3      877.37      818.29     85.13 o 
 -10  10   3      216.10      190.92     32.54 o 
  -8  10   3       14.55       49.17     23.13 o 
  -6  10   3      653.60      409.23    100.31 o 
  -4  10   3      619.55      515.05     51.73 o 
  -2  10   3        7.16       20.06     22.06 o 
   0  10   3      205.02      142.96     53.02 o 
   2  10   3     1055.85      963.60     90.94 o 
   4  10   3      540.29      662.33    106.63 o 
   6  10   3       82.25       41.44     24.86 o 
   8  10   3      122.51      214.48     65.75 o 
  10  10   3      151.99      124.28     43.67 o 
  12  10   3       24.55       80.83     24.72 o 
  14  10   3      105.49      116.42     25.42 o 
  -7  11   3     3312.34     3490.14    181.35 o 
  -5  11   3      972.28      913.87     87.18 o 
  -3  11   3      223.01      290.29     64.62 o 
  -1  11   3     1501.89     1404.42    137.72 o 
   1  11   3     2643.53     2549.65    164.60 o 
   3  11   3     2708.55     2755.88    184.74 o 
   5  11   3     4536.49     4588.43    219.31 o 
 -32   0   4    19959.11    21746.13   1289.57 o 
 -30   0   4    11783.82    11722.54    868.91 o 
 -28   0   4    13733.53    15547.85    996.00 o 
 -26   0   4     5584.41     6165.07    561.29 o 
 -24   0   4     8324.49     8424.64    651.70 o 
 -22   0   4      671.21      568.50     75.86 o 
 -20   0   4     7718.48     7554.17    301.53 o 
 -18   0   4     3731.95     3736.85    190.06 o 
 -16   0   4     3809.76     4060.69    163.11 o 
 -14   0   4    76086.20    80468.34   1246.80 o 
 -12   0   4   295943.38   313297.50   3572.83 o 
 -10   0   4   173796.41   175611.09   3537.57 o 
  -8   0   4    69709.84    67679.34    838.13 o 
  -6   0   4     7327.71     6972.29    332.97 o 
  -4   0   4    57235.71    61469.32   1530.06 o 
  -2   0   4   583631.56   584420.00  12435.26 o 
   2   0   4   236827.00   228620.00   3261.71 o 
   4   0   4   232065.23   234519.61   3579.67 o 
   6   0   4    96912.03    94711.34   1001.81 o 
   8   0   4    56464.98    53445.93    708.19 o 
  10   0   4    56695.40    57049.48    866.81 o 
  12   0   4     2440.45     1916.68    144.66 o 
  14   0   4     1327.54     1457.32     97.53 o 
  16   0   4     1038.43      925.47     70.61 o 
  18   0   4    23239.36    23451.27    572.55 o 
  20   0   4    12004.75    11526.53    473.00 o 
  22   0   4     3248.86     3289.76    367.94 o 
  24   0   4    22067.65    23084.15   1178.43 o 
  26   0   4    54959.22    52988.34   2025.49 o 
  28   0   4    19531.02    20371.28   1163.76 o 
  30   0   4    27548.36    28541.13   1472.45 o 
 -31   1   4      906.66      412.62     99.70 o 
 -29   1   4      124.69      111.06     32.64 o 
 -27   1   4     1130.35     1055.53    134.20 o 
 -25   1   4       93.48      102.08     24.24 o 
 -23   1   4     2442.18     2392.79    145.03 o 
 -21   1   4     1888.39     1712.03    123.47 o 
 -19   1   4      585.44      779.80     55.24 o 
 -17   1   4     7986.65     8554.50    196.44 o 
 -15   1   4     3475.33     3306.44     98.30 o 
 -13   1   4     6235.30     6277.56    146.56 o 
 -11   1   4    51674.41    53187.49    840.11 o 
  -9   1   4    27369.59    27809.59    370.09 o 
  -7   1   4    33067.72    32862.99    382.05 o 
  -5   1   4     7376.61     7908.36    353.92 o 
  -3   1   4    79919.26    86456.23   1587.29 o 
  -1   1   4     2061.42     1971.83     61.70 o 
   1   1   4     1789.30     2415.88     78.42 o 
   5   1   4     7558.97     6112.83    154.84 o 
   7   1   4    17565.90    16402.28    245.82 o 
   9   1   4      361.13      343.99     25.99 o 
  11   1   4     2848.78     3097.50     88.69 o 
  13   1   4     1277.54     1204.82     51.72 o 
  15   1   4        1.67       23.12      7.43 o 
  17   1   4       19.19       36.04      8.80 o 
  19   1   4     1637.67     1493.80     87.40 o 
  21   1   4     2810.79     2784.78    250.66 o 
  23   1   4       43.31      133.78     28.63 o 
  25   1   4      819.72      956.06    100.00 o 
  27   1   4      766.26      611.69    110.37 o 
  29   1   4      487.18      289.26    125.36 o 
  31   1   4       72.80       46.97     39.38 o 
 -32   2   4    11600.45    12187.28    649.20 o 
 -30   2   4    10366.99    11215.18    597.48 o 
 -28   2   4    21101.84    21529.44    679.51 o 
 -26   2   4     7918.06     7806.85    310.28 o 
 -24   2   4    12437.72    12328.90    394.98 o 
 -22   2   4      613.07      643.34     99.53 o 
 -20   2   4     1498.18     1455.52     89.66 o 
 -18   2   4     1125.44     1238.69     71.31 o 
 -16   2   4     7136.98     6482.33    173.69 o 
 -14   2   4    36496.70    35338.54    479.86 o 
 -12   2   4    63762.94    63319.80    653.56 o 
 -10   2   4    50061.73    48098.18    540.70 o 
  -8   2   4    45641.40    44095.64    484.22 o 
  -6   2   4    70070.23    69277.05    635.71 o 
  -4   2   4    65622.76    65964.07    621.72 o 
  -2   2   4   274333.69   270779.09   3341.82 o 
   0   2   4    18941.97    17647.58    344.59 o 
   2   2   4   209655.48   215224.23   2256.89 o 
   4   2   4   284413.53   291928.72   5119.75 o 
   6   2   4   120461.93   122838.16   2214.36 o 
   8   2   4    62453.66    61790.14    816.81 o 
  10   2   4     6225.35     5208.84    136.41 o 
  12   2   4     1705.63     1605.70     58.24 o 
  14   2   4     4867.88     5173.22    118.14 o 
  16   2   4      688.67      645.42     60.63 o 
  18   2   4     5207.19     4930.07    183.20 o 
  20   2   4     7856.43     7471.85    243.41 o 
  22   2   4    13407.16    12959.43    396.72 o 
  24   2   4    11288.21    12138.73    459.69 o 
  26   2   4    30815.54    31497.33    839.98 o 
  28   2   4    21226.98    22651.21    881.26 o 
  30   2   4    18733.06    19338.03    821.95 o 
 -31   3   4       16.55       27.28     39.03 o 
 -29   3   4      670.93      697.81     43.69 o 
 -27   3   4      123.72      229.53     46.03 o 
 -25   3   4      366.21      240.44     85.63 o 
 -23   3   4     5599.49     5750.65    254.67 o 
 -21   3   4    10684.81    10868.43    313.21 o 
 -19   3   4       77.95       55.95     30.49 o 
 -17   3   4      221.93      344.67     55.81 o 
 -15   3   4      306.53      338.89     29.41 o 
 -13   3   4     1672.04     1762.64     68.28 o 
 -11   3   4      666.46      979.49     49.92 o 
  -9   3   4       92.85      115.32     12.37 o 
  -7   3   4     1625.89     1845.84     52.28 o 
  -5   3   4     1623.76     1540.46     60.33 o 
  -3   3   4     5403.20     4734.32    126.47 o 
  -1   3   4      244.27      237.27     38.30 o 
   1   3   4     4064.31     4161.16    177.89 o 
   3   3   4    14303.76    16311.09    206.33 o 
   5   3   4     8936.06     8517.21    162.26 o 
   7   3   4     6077.14     6051.94    150.87 o 
   9   3   4     7166.25     7850.63    193.47 o 
  11   3   4     7364.39     8552.12    176.33 o 
  13   3   4    11209.17    12060.49    283.19 o 
  15   3   4      881.51      852.34     64.21 o 
  17   3   4       27.27       35.98     12.40 o 
  19   3   4      423.09      270.46     36.58 o 
  21   3   4     2580.06     2446.69    128.61 o 
  23   3   4      352.04      407.40     34.83 o 
  25   3   4        0.10       24.61     45.10 o 
  27   3   4      602.10      486.80     61.68 o 
  29   3   4      190.69      207.53    126.39 o 
 -30   4   4     7335.47     7462.25    323.24 o 
 -28   4   4    11284.01    10710.90    394.88 o 
 -26   4   4     7101.24     7186.15    328.67 o 
 -24   4   4    11772.43    11362.75    383.78 o 
 -22   4   4       12.86       17.15     15.35 o 
 -20   4   4     4445.90     4538.04    186.32 o 
 -18   4   4     1208.21     1383.07     88.00 o 
 -16   4   4     5924.18     5408.83    187.41 o 
 -14   4   4    16755.01    16362.58    340.60 o 
 -12   4   4    28510.44    27953.74    393.87 o 
 -10   4   4    67554.85    68288.69    672.88 o 
  -8   4   4    59190.10    60470.58    590.63 o 
  -6   4   4   109000.90   109801.52   1001.14 o 
  -4   4   4   126578.80   128711.20   1358.60 o 
  -2   4   4   150254.47   144805.19   3593.02 o 
   0   4   4    71129.55    72877.49   1313.29 o 
   2   4   4    91657.09    94512.59   4929.81 o 
   4   4   4    98934.42   101633.37   1442.54 o 
   6   4   4    32896.05    31874.19    467.38 o 
   8   4   4    40412.34    40670.64    768.91 o 
  10   4   4     2295.49     1960.44     99.69 o 
  12   4   4     4133.04     3897.92    147.41 o 
  14   4   4     2248.04     2507.02    131.19 o 
  16   4   4      122.32       51.56     18.32 o 
  18   4   4     3243.04     2919.38    142.53 o 
  20   4   4     3731.78     3729.12    167.37 o 
  22   4   4    12560.83    12184.46    399.88 o 
  24   4   4    16036.92    16109.98    484.40 o 
  26   4   4    19285.93    20200.90    669.63 o 
  28   4   4    23036.82    24170.68    973.90 o 
 -29   5   4       34.29      113.46     54.42 o 
 -27   5   4      429.11      487.89     37.71 o 
 -25   5   4      568.55      451.29     70.04 o 
 -23   5   4        1.08      114.86     26.17 o 
 -21   5   4     3761.97     3644.94    184.81 o 
 -19   5   4     2860.77     3243.47    150.66 o 
 -17   5   4       61.34       63.60     20.92 o 
 -15   5   4       15.91       52.79     11.52 o 
 -13   5   4      465.28      551.90     81.56 o 
 -11   5   4      156.63      119.07     19.44 o 
  -9   5   4     3516.40     3929.75     96.17 o 
  -7   5   4     2085.98     2526.18     68.90 o 
  -5   5   4      434.28      461.56     30.75 o 
  -3   5   4     3917.27     4178.06    152.99 o 
  -1   5   4     1838.33     1766.94     92.63 o 
   1   5   4     6513.52     7190.56    208.64 o 
   3   5   4      118.46       84.06     19.82 o 
   5   5   4        1.51        7.22      8.76 o 
   7   5   4      742.48      778.96     41.79 o 
   9   5   4     4098.23     4394.50    167.09 o 
  11   5   4      462.18      596.09     76.67 o 
  13   5   4      445.71      317.80     52.15 o 
  15   5   4      597.83      557.91     96.08 o 
  17   5   4       57.82      102.58     23.17 o 
  19   5   4      325.33      302.41     46.07 o 
  21   5   4     1311.22     1257.74    138.62 o 
  23   5   4      333.84      261.23     38.27 o 
  25   5   4      500.87      486.92     49.19 o 
  27   5   4      235.52      141.40     34.39 o 
 -26   6   4     2616.80     2738.52    202.90 o 
 -24   6   4     2014.06     1753.12    123.92 o 
 -22   6   4      127.62       98.10     22.55 o 
 -20   6   4       94.40       94.69     24.50 o 
 -18   6   4      621.45      563.73     51.47 o 
 -16   6   4      713.01      619.75     47.45 o 
 -14   6   4     6399.58     6476.42    201.85 o 
 -12   6   4    32022.46    31912.97    513.57 o 
 -10   6   4    25675.47    25576.06    540.90 o 
  -8   6   4    58880.57    59220.47    783.04 o 
  -6   6   4   106523.34   106891.18   1073.45 o 
  -4   6   4    76983.09    77577.45   1214.25 o 
  -2   6   4    91382.38    87269.71   3124.22 o 
   0   6   4    87362.31    87316.34   1307.53 o 
   2   6   4    30237.70    31253.82    631.97 o 
   4   6   4    61999.92    63155.15   1059.31 o 
   6   6   4    40138.37    40045.86    628.04 o 
   8   6   4     7804.21     7367.10    224.63 o 
  10   6   4      212.23      160.26     30.78 o 
  12   6   4     4932.46     4745.87    199.40 o 
  14   6   4      872.91      780.72     89.77 o 
  16   6   4     3904.11     3657.08    190.12 o 
  18   6   4     3600.53     3402.46    187.12 o 
  20   6   4     3436.42     3572.46    198.19 o 
  22   6   4     8142.16     8430.63    336.58 o 
  24   6   4    10150.03    10757.71    397.01 o 
  26   6   4     8533.22     7897.99    334.84 o 
 -25   7   4        6.30       86.11     24.85 o 
 -23   7   4      284.90      272.86     51.31 o 
 -21   7   4       10.53       17.85     26.81 o 
 -19   7   4     1848.03     1749.37    117.75 o 
 -17   7   4       16.88       12.28     27.49 o 
 -15   7   4     4300.27     4571.96    196.39 o 
 -13   7   4      317.78      262.05     43.89 o 
 -11   7   4        7.18       27.35     14.80 o 
  -9   7   4     1150.91     1121.62     86.22 o 
  -7   7   4       59.64      108.37     23.96 o 
  -5   7   4      239.32      296.39     20.60 o 
  -3   7   4       61.45       95.62     26.44 o 
  -1   7   4     2268.26     2144.18    203.67 o 
   1   7   4      173.81      166.00     26.88 o 
   3   7   4     6071.64     6225.40    167.53 o 
   5   7   4      889.53      973.72     66.01 o 
   7   7   4     1407.02     1337.79     83.21 o 
   9   7   4    12070.58    12522.83    327.48 o 
  11   7   4      874.46      940.17     74.08 o 
  13   7   4     1865.56     1938.24    122.61 o 
  15   7   4     5093.06     5192.98    231.69 o 
  17   7   4      693.22      746.07     69.86 o 
  19   7   4       11.70       23.51     27.65 o 
  21   7   4      334.06      291.87     37.30 o 
  23   7   4       26.74       52.77     33.03 o 
 -22   8   4      584.86      603.48     89.50 o 
 -20   8   4      629.82      481.03    139.74 o 
 -18   8   4      108.93      133.74     25.61 o 
 -16   8   4     3874.64     4182.04    231.03 o 
 -14   8   4     8301.27     8560.79    335.67 o 
 -12   8   4    23048.78    22425.72    777.00 o 
 -10   8   4    17344.61    17684.43    508.00 o 
  -8   8   4    27287.28    27595.05   1780.30 o 
  -6   8   4    41159.34    40316.34   1646.52 o 
  -4   8   4    25336.34    25874.25    553.38 o 
  -2   8   4    32814.93    32930.04   1057.05 o 
   0   8   4    34303.11    35104.41    744.69 o 
   2   8   4    21560.87    22818.56    715.45 o 
   4   8   4    46761.48    48463.99    747.67 o 
   6   8   4    17447.97    17610.81    391.72 o 
   8   8   4    13828.39    14313.94    359.34 o 
  10   8   4    11828.21    11391.25    329.55 o 
  12   8   4     5576.47     5193.86    218.79 o 
  14   8   4     3842.82     3495.96    180.84 o 
  16   8   4      806.92      867.37     81.04 o 
  18   8   4     4741.31     4827.29    235.68 o 
  20   8   4     6284.92     6151.53    277.48 o 
 -19   9   4      843.70      775.32     74.61 o 
 -17   9   4     2547.64     2570.45    177.47 o 
 -15   9   4     1017.34     1014.12     95.48 o 
 -13   9   4       18.55      -26.99     26.99 o 
 -11   9   4      124.90      114.37     20.12 o 
  -9   9   4      657.56      638.97     64.22 o 
  -7   9   4     2478.88     2436.96    174.78 o 
  -5   9   4      169.02      133.60     23.53 o 
  -3   9   4     1963.02     1988.49    108.51 o 
  -1   9   4      849.28      730.07     92.51 o 
   1   9   4      457.44      463.25     94.96 o 
   3   9   4     2329.87     2598.13    157.24 o 
   5   9   4      327.52      277.98     44.26 o 
   7   9   4      632.50      641.92     89.92 o 
   9   9   4       28.20       21.07     18.11 o 
  11   9   4       25.31      -18.33     18.33 o 
  13   9   4     3579.44     3330.46    201.31 o 
  15   9   4       79.42      102.15     36.42 o 
  17   9   4       46.11       93.95     36.79 o 
 -14  10   4     4955.79     4799.68    245.56 o 
 -12  10   4    10224.62    10446.48    486.53 o 
 -10  10   4     8776.67     9272.14    335.87 o 
  -8  10   4    11777.82    12466.32    387.61 o 
  -6  10   4    18242.70    17978.14    468.74 o 
  -4  10   4    13366.86    13462.62    380.78 o 
  -2  10   4    16933.29    16743.11    565.61 o 
   0  10   4    17801.80    18356.61    510.84 o 
   2  10   4    19839.71    19249.91    569.50 o 
   4  10   4    29801.77    30208.65    665.92 o 
   6  10   4    17419.98    18287.36    499.45 o 
   8  10   4     8717.28     9133.92    362.54 o 
  10  10   4     2255.84     2244.81    149.48 o 
  12  10   4      142.55      179.92     34.26 o 
  -7  11   4        0.13       17.55     24.46 o 
  -5  11   4        5.61       64.00     21.00 o 
  -3  11   4      164.28      265.47     59.92 o 
  -1  11   4       49.21       89.32     28.09 o 
   1  11   4      140.74      132.72     76.12 o 
   3  11   4       85.05       35.57     29.43 o 
   5  11   4       54.41       52.50     21.73 o 
 -31   1   5     7885.58     7923.82    496.93 o 
 -29   1   5     8323.51     8528.77    510.03 o 
 -27   1   5    16462.35    17105.87    738.57 o 
 -25   1   5    22918.38    24130.22    592.95 o 
 -23   1   5    42416.21    42506.10    818.02 o 
 -21   1   5    50488.72    51484.56    718.08 o 
 -19   1   5    33291.43    32807.17    512.01 o 
 -17   1   5    65987.76    63049.23    713.51 o 
 -15   1   5    91009.66    88557.91    971.32 o 
 -13   1   5    84955.23    79563.35    863.37 o 
 -11   1   5   131923.38   138334.69   1332.80 o 
  -9   1   5    39521.97    39585.84    565.95 o 
  -7   1   5    19001.26    19180.00    297.45 o 
  -5   1   5     4475.85     5476.53    130.43 o 
  -3   1   5    14161.95    14012.49    292.41 o 
  -1   1   5      267.57      455.88     45.73 o 
   1   1   5    21908.82    21925.23    297.27 o 
   3   1   5    85586.65    82148.73    867.25 o 
   5   1   5    36482.18    32621.07    659.67 o 
   7   1   5    51085.91    49140.00    472.07 o 
   9   1   5    46838.30    44757.50    452.79 o 
  11   1   5   225938.78   239680.14   1778.52 o 
  13   1   5    95917.22    94934.16    813.57 o 
  15   1   5   115873.18   114777.50   1087.23 o 
  17   1   5   105686.54   104167.77   1115.10 o 
  19   1   5    55541.25    54613.51    915.56 o 
  21   1   5    22013.12    22051.59    529.90 o 
  23   1   5    15607.48    16558.23    535.31 o 
  25   1   5     2664.42     2564.80    378.83 o 
  27   1   5     2817.16     2972.00    254.94 o 
  29   1   5     1447.22     1206.77    378.11 o 
 -32   2   5        1.53       58.44     40.29 o 
 -30   2   5      287.49      339.56    101.73 o 
 -28   2   5      504.11      407.87     62.29 o 
 -26   2   5     1376.35     1402.88    111.57 o 
 -24   2   5      689.59      582.36     77.09 o 
 -22   2   5     3758.38     3502.26    183.25 o 
 -20   2   5       66.93       33.69     13.78 o 
 -18   2   5    15294.02    14939.02    303.75 o 
 -16   2   5     6365.63     5985.06    155.17 o 
 -14   2   5    12447.35    13583.78    260.07 o 
 -12   2   5    21134.02    23116.14    346.86 o 
 -10   2   5     4324.52     4564.77    111.64 o 
  -8   2   5      330.02      323.71     26.38 o 
  -6   2   5      131.04      120.22     21.16 o 
  -4   2   5     5360.24     5296.59    106.70 o 
  -2   2   5     7649.01     8033.39    190.00 o 
   0   2   5     5448.75     6115.95    146.89 o 
   2   2   5     8010.40     8788.92    163.12 o 
   4   2   5     3429.46     3334.23     84.59 o 
   6   2   5      345.67      537.85     36.50 o 
   8   2   5    17948.20    18216.05    271.88 o 
  10   2   5    46762.86    53608.04    614.67 o 
  12   2   5      652.83      730.13     48.72 o 
  14   2   5      604.45      699.76     50.01 o 
  16   2   5     8387.81     8910.45    279.20 o 
  18   2   5     4229.61     4047.29    166.10 o 
  20   2   5       78.29       58.62     23.64 o 
  22   2   5      178.71      175.44     28.95 o 
  24   2   5        7.46       12.88     29.29 o 
  26   2   5       37.25      148.88     31.71 o 
  28   2   5      461.01      322.11     51.79 o 
  30   2   5      307.57      410.93     75.90 o 
 -31   3   5     8196.09     8612.93    515.47 o 
 -29   3   5    16989.10    17768.20    536.29 o 
 -27   3   5    17148.81    17187.30    518.54 o 
 -25   3   5    17375.35    17358.89    499.21 o 
 -23   3   5    45354.85    45800.12    878.51 o 
 -21   3   5    59920.34    60709.23   1026.87 o 
 -19   3   5    43960.32    43407.50    700.79 o 
 -17   3   5    43367.05    44034.52    681.68 o 
 -15   3   5    54740.27    56308.20    815.92 o 
 -13   3   5    31209.37    30997.84    401.16 o 
 -11   3   5    57637.39    58827.36    570.75 o 
  -9   3   5     4379.12     3377.70     83.07 o 
  -7   3   5    25217.07    24078.55    295.39 o 
  -5   3   5     8926.14     8233.01    191.37 o 
  -3   3   5      168.21      158.38     40.41 o 
  -1   3   5     4168.43     3928.84    124.26 o 
   1   3   5    75331.93    74128.07   1878.14 o 
   3   3   5    76802.24    80784.45   1053.00 o 
   5   3   5    48618.63    50968.53    549.31 o 
   7   3   5   116417.98   123334.80   1890.37 o 
   9   3   5    58018.99    55980.32    625.47 o 
  11   3   5    56146.70    55479.25    639.52 o 
  13   3   5    30602.48    30338.87    498.65 o 
  15   3   5    23237.58    22330.87    430.07 o 
  17   3   5    49697.09    49703.81    753.72 o 
  19   3   5    48180.50    47413.63    857.76 o 
  21   3   5    39862.58    40307.91    773.43 o 
  23   3   5    28166.38    27490.69    646.36 o 
  25   3   5     6136.46     6181.81    308.35 o 
  27   3   5     5647.74     5535.71    310.79 o 
  29   3   5       39.60      -36.50     38.40 o 
 -30   4   5      449.05      485.35     46.09 o 
 -28   4   5       88.51      281.95     59.58 o 
 -26   4   5        5.97       58.46     24.45 o 
 -24   4   5     1324.98     1024.55    130.49 o 
 -22   4   5       72.88       33.63     16.88 o 
 -20   4   5     1372.29     1358.45    115.31 o 
 -18   4   5     1579.03     1511.23     98.74 o 
 -16   4   5      287.93      289.80     35.40 o 
 -14   4   5      787.82      817.11     59.39 o 
 -12   4   5       61.51       97.38     17.96 o 
 -10   4   5     8368.38     9210.13    174.08 o 
  -8   4   5      763.12      774.79     35.38 o 
  -6   4   5     1816.80     2284.54     74.96 o 
  -4   4   5     6255.10     6834.19    193.29 o 
  -2   4   5        2.16      -11.10     11.10 o 
   0   4   5     1533.07     1661.06     87.66 o 
   2   4   5     1657.47     1699.57    104.17 o 
   4   4   5     2846.09     2646.67     71.62 o 
   6   4   5     1600.46     1546.33     62.48 o 
   8   4   5      167.05      148.27     16.29 o 
  10   4   5      589.09      675.65     45.22 o 
  12   4   5      365.90      332.02     37.86 o 
  14   4   5       21.02       24.75     16.02 o 
  16   4   5     1055.15     1043.65     69.57 o 
  18   4   5      127.67      126.78     18.82 o 
  20   4   5        2.51       32.93     34.50 o 
  22   4   5      726.61      616.78     69.66 o 
  24   4   5      125.67       98.98     20.62 o 
  26   4   5        0.56       23.29     72.65 o 
  28   4   5        8.22       34.07     38.62 o 
 -29   5   5    11122.37    11406.19    417.84 o 
 -27   5   5    15114.54    15414.39    486.74 o 
 -25   5   5    12732.37    12619.40    419.87 o 
 -23   5   5    34573.04    33943.84    655.03 o 
 -21   5   5    41872.65    42041.05    727.66 o 
 -19   5   5    44470.47    44970.25    735.56 o 
 -17   5   5    34765.06    34360.20    594.69 o 
 -15   5   5    36950.52    37028.03    598.02 o 
 -13   5   5    37818.17    37920.05    580.28 o 
 -11   5   5    32306.82    33127.73    449.16 o 
  -9   5   5    13467.65    13265.03    194.89 o 
  -7   5   5     4864.39     4243.79    113.23 o 
  -5   5   5       80.46      327.61     31.53 o 
  -3   5   5     9392.47     9159.65    248.72 o 
  -1   5   5     1394.54     1564.03     95.33 o 
   1   5   5    38734.25    40802.66    650.90 o 
   3   5   5    12895.30    12586.30    302.92 o 
   5   5   5    23844.13    24174.88    330.89 o 
   7   5   5    48605.68    48741.77    571.12 o 
   9   5   5    47371.69    46773.97   1016.03 o 
  11   5   5    47044.36    47021.47    770.05 o 
  13   5   5    59480.20    57984.01    993.99 o 
  15   5   5    25722.53    26526.25    573.69 o 
  17   5   5    47773.51    47156.70    861.56 o 
  19   5   5    51486.69    50592.68    933.28 o 
  21   5   5    16886.28    16883.15    490.21 o 
  23   5   5    15919.11    15841.49    489.27 o 
  25   5   5    11943.97    11795.19    419.89 o 
  27   5   5     5724.38     5553.44    338.33 o 
 -26   6   5      727.62      655.22     87.93 o 
 -24   6   5       42.22       11.53     22.31 o 
 -22   6   5      123.11      149.84     28.46 o 
 -20   6   5      267.58      267.99     37.08 o 
 -18   6   5     2475.67     2311.33    119.87 o 
 -16   6   5      203.43      177.37     31.51 o 
 -14   6   5     2220.42     2413.78    114.48 o 
 -12   6   5        5.18        9.42     14.31 o 
 -10   6   5      443.58      424.58     28.62 o 
  -8   6   5      256.53      401.09     36.03 o 
  -6   6   5     4542.30     4957.79    158.86 o 
  -4   6   5       49.16       90.58     14.21 o 
  -2   6   5     1817.05     1647.74     96.27 o 
   0   6   5      337.34      247.65     29.12 o 
   2   6   5     1857.49     1753.70    134.69 o 
   4   6   5      789.11      745.21     38.13 o 
   6   6   5      485.18      437.21     50.30 o 
   8   6   5      163.31      139.69     20.41 o 
  10   6   5        7.05       12.19     22.34 o 
  12   6   5     3304.88     3185.69    157.17 o 
  14   6   5      634.65      372.47     82.64 o 
  16   6   5      172.87      133.21     25.31 o 
  18   6   5     4088.84     3962.81    203.80 o 
  20   6   5      386.12      266.25     58.30 o 
  22   6   5      399.75      380.71     56.75 o 
  24   6   5       20.92       56.54     23.61 o 
 -25   7   5    10613.67    11764.47    414.87 o 
 -23   7   5    17112.78    17555.85    510.88 o 
 -21   7   5    25279.09    25716.59    675.16 o 
 -19   7   5    43796.45    43658.57    838.28 o 
 -17   7   5    33848.87    33763.64    684.64 o 
 -15   7   5    29130.25    28663.05    689.13 o 
 -13   7   5    26217.87    25846.61    617.79 o 
 -11   7   5    11052.88    10878.24    293.49 o 
  -9   7   5     9070.45     8753.74    241.81 o 
  -7   7   5     1583.30     1633.33     71.49 o 
  -5   7   5      136.23      181.50     25.37 o 
  -3   7   5      208.82      145.30     38.45 o 
  -1   7   5      411.83      373.19     71.64 o 
   1   7   5     9964.31     9940.38    290.51 o 
   3   7   5     2999.16     3015.03     87.22 o 
   5   7   5     6852.20     7147.53    223.23 o 
   7   7   5    20123.21    20366.90    426.01 o 
   9   7   5    37355.29    36664.74    655.10 o 
  11   7   5    52948.61    52465.45    907.71 o 
  13   7   5    44183.11    41676.50   1080.64 o 
  15   7   5    25819.24    24639.48    572.21 o 
  17   7   5    39919.09    38866.43    913.38 o 
  19   7   5    30734.57    31071.20    710.69 o 
  21   7   5    11857.84    12189.60    420.31 o 
  23   7   5     7081.48     7357.89    322.14 o 
 -22   8   5      192.86      186.24     61.15 o 
 -20   8   5     1454.98     1315.90    121.49 o 
 -18   8   5        6.96       32.82     26.95 o 
 -16   8   5       30.68       29.51     39.07 o 
 -14   8   5     1229.86     1262.90    118.44 o 
 -12   8   5     1302.32     1208.11    111.04 o 
 -10   8   5      278.81      281.52     34.97 o 
  -8   8   5       52.18       58.45     14.77 o 
  -6   8   5      419.66      340.67     37.25 o 
  -4   8   5        0.11        4.56     18.98 o 
  -2   8   5       32.83       -9.05     16.54 o 
   0   8   5      491.05      469.31     82.09 o 
   2   8   5      208.71      211.40     22.48 o 
   4   8   5      154.59       99.06     23.80 o 
   6   8   5     2262.28     2357.77    125.86 o 
   8   8   5       12.85       43.44     17.63 o 
  10   8   5     1650.07     1506.87    103.42 o 
  12   8   5      593.52      654.80     65.26 o 
  14   8   5     1203.58     1025.30     81.31 o 
  16   8   5      420.07      444.53     47.28 o 
  18   8   5        5.03       72.36     34.08 o 
  20   8   5        3.67       -9.25     24.27 o 
 -19   9   5    16785.71    16888.82    562.39 o 
 -17   9   5    14275.62    15032.72    504.75 o 
 -15   9   5    15175.72    14963.01    485.93 o 
 -13   9   5    12630.03    12787.83    421.72 o 
 -11   9   5     8522.13     8784.84    320.84 o 
  -9   9   5     6513.50     6883.13    259.64 o 
  -7   9   5     1937.13     2117.64    145.38 o 
  -5   9   5     3943.98     4052.55    176.62 o 
  -3   9   5       12.56       45.02     17.92 o 
  -1   9   5     2182.00     2129.07    106.87 o 
   1   9   5     3999.34     3846.40    217.74 o 
   3   9   5    15608.14    15651.37    842.42 o 
   5   9   5    18002.01    19621.28    487.16 o 
   7   9   5    21387.48    20847.49    527.93 o 
   9   9   5    15596.59    15415.60    503.55 o 
  11   9   5    18881.77    18440.37    468.69 o 
  13   9   5    14912.09    14952.82    574.49 o 
  15   9   5    16606.89    17504.96    489.49 o 
  17   9   5    16539.19    16320.11    486.32 o 
 -14  10   5       79.84      195.39     47.22 o 
 -12  10   5       92.82      174.49     34.38 o 
 -10  10   5       26.95       46.97     26.71 o 
  -8  10   5        2.18       16.92     38.52 o 
  -6  10   5       27.58       26.60     34.14 o 
  -4  10   5       11.00      -15.00     26.16 o 
  -2  10   5        6.11       59.33     40.50 o 
   0  10   5        5.38       30.33     46.34 o 
   2  10   5        8.70        8.88     39.30 o 
   4  10   5     1163.10     1055.52     89.33 o 
   6  10   5      410.12      322.58     36.70 o 
   8  10   5       14.27       21.11     19.94 o 
  10  10   5       77.09       77.56     25.51 o 
  12  10   5      367.33      423.59    101.41 o 
  -5  11   5     3322.85     2960.75    173.55 o 
  -3  11   5        6.51       15.35     20.32 o 
  -1  11   5     1292.18     1066.70    133.49 o 
   1  11   5     1312.82     1504.43    115.57 o 
   3  11   5    11106.82    10720.61    392.64 o 
 -32   0   6    14558.37    15732.47   1063.36 o 
 -30   0   6     8913.89     9411.87    773.80 o 
 -28   0   6     9105.95     9563.69    760.42 o 
 -26   0   6    12268.69    11999.63    838.29 o 
 -24   0   6      128.02      145.35     24.15 o 
 -22   0   6    29254.58    28708.31    707.30 o 
 -20   0   6    11455.47    11179.35    383.47 o 
 -18   0   6    21452.78    21035.62    536.48 o 
 -16   0   6    28012.04    27805.39    612.59 o 
 -14   0   6    13274.30    11253.70    282.96 o 
 -12   0   6   109422.89   111147.32   1749.80 o 
 -10   0   6   142249.20   141397.63   1637.50 o 
  -8   0   6   225157.55   224340.59   6168.10 o 
  -6   0   6   150959.66   147925.23   2402.41 o 
  -4   0   6   287471.25   292129.06   4388.21 o 
  -2   0   6     7765.13     5946.91    324.18 o 
   2   0   6    15739.94    14464.15    552.74 o 
   4   0   6    31662.43    32511.71    480.08 o 
   6   0   6    30211.05    31439.71    426.85 o 
   8   0   6    55078.09    54952.93    670.22 o 
  10   0   6    15506.78    14462.06    276.29 o 
  12   0   6      925.49     1187.52     87.33 o 
  14   0   6       11.48       14.01     16.72 o 
  16   0   6     4320.55     3970.07    239.81 o 
  18   0   6     3458.02     3386.62    289.22 o 
  20   0   6     2503.11     2407.38    206.68 o 
  22   0   6    34481.34    33395.11   1449.92 o 
  24   0   6     7663.73     8400.15    656.16 o 
  26   0   6    25220.79    27541.73   1381.12 o 
  28   0   6    31029.34    32913.13   1574.67 o 
  30   0   6    28712.73    31024.94   1572.78 o 
 -31   1   6      174.72      189.65     56.88 o 
 -29   1   6      114.20      148.46     37.19 o 
 -27   1   6       12.42      132.30     89.50 o 
 -25   1   6       16.18       98.15     21.67 o 
 -23   1   6      886.84      978.21     98.21 o 
 -21   1   6        9.23       71.33     13.68 o 
 -19   1   6        7.76       77.64     11.51 o 
 -17   1   6      526.30      645.55     52.07 o 
 -15   1   6      991.04     1112.34     59.44 o 
 -13   1   6     5099.03     5779.50    165.87 o 
 -11   1   6       63.67      207.23     30.43 o 
  -9   1   6        9.05       39.01      7.19 o 
  -7   1   6      435.67      356.28     32.72 o 
  -5   1   6    75078.49    78816.86    789.24 o 
  -3   1   6    19822.04    20205.34    301.55 o 
  -1   1   6     1759.79     1339.28     68.05 o 
   1   1   6     1202.67     1205.21     49.20 o 
   3   1   6    61898.78    61454.51    654.56 o 
   5   1   6     7780.53     7243.55    149.81 o 
   7   1   6      309.27      494.82     37.68 o 
   9   1   6     2227.86     2327.95     72.13 o 
  11   1   6     1506.93     1407.54     52.78 o 
  13   1   6      155.88       77.03     20.07 o 
  15   1   6      586.75      653.25     43.17 o 
  17   1   6      322.75      342.91     24.24 o 
  19   1   6     8435.96     8942.90    301.28 o 
  21   1   6      532.55      503.43     59.07 o 
  23   1   6     2931.77     2883.59    188.56 o 
  25   1   6        2.38       67.23     31.72 o 
  27   1   6     1382.85     1005.43    245.07 o 
  29   1   6      735.17      820.36    135.14 o 
 -30   2   6    16010.22    15885.03    741.34 o 
 -28   2   6    10374.67    10159.38    374.37 o 
 -26   2   6     8619.16     8193.07    325.57 o 
 -24   2   6      327.49      269.72     36.02 o 
 -22   2   6     3321.49     3345.43    178.51 o 
 -20   2   6     7970.26     7799.64    284.11 o 
 -18   2   6     1065.30     1068.54     63.31 o 
 -16   2   6     5132.98     4954.72    140.61 o 
 -14   2   6     2917.65     2778.11     96.32 o 
 -12   2   6    49506.09    49779.77    599.03 o 
 -10   2   6   127242.09   130383.86   1263.65 o 
  -8   2   6   197754.63   209182.78   2117.80 o 
  -6   2   6    41104.00    39084.50    607.95 o 
  -4   2   6   191853.94   187487.06   1761.67 o 
  -2   2   6   113439.50   113505.91   1296.82 o 
   0   2   6   184588.94   189491.05   1562.31 o 
   2   2   6    80365.71    80573.32    730.61 o 
   4   2   6    96104.16    97055.44   1018.95 o 
   6   2   6    46061.61    46071.90    582.89 o 
   8   2   6    45513.39    45498.77    533.76 o 
  10   2   6     7947.87     8156.63    178.51 o 
  12   2   6      920.42      810.46     52.19 o 
  14   2   6      257.23      197.17     27.39 o 
  16   2   6      958.15      915.27     80.46 o 
  18   2   6     5141.41     5151.74    217.48 o 
  20   2   6    16541.65    16522.62    449.58 o 
  22   2   6    25845.03    25109.93    597.77 o 
  24   2   6     5007.42     5253.97    286.50 o 
  26   2   6    20593.29    21654.68    839.01 o 
  28   2   6    26913.57    28678.74   1025.35 o 
 -31   3   6      684.83      809.23    196.80 o 
 -29   3   6     1048.50     1007.91     70.29 o 
 -27   3   6      510.03      401.29     37.29 o 
 -25   3   6        0.12      -11.38     32.27 o 
 -23   3   6     1769.70     1701.24    116.40 o 
 -21   3   6      145.67      149.04     29.39 o 
 -19   3   6     1166.14     1345.01    118.53 o 
 -17   3   6     1201.45     1260.32     79.52 o 
 -15   3   6     4140.70     4108.76    133.25 o 
 -13   3   6      354.08      402.42     29.94 o 
 -11   3   6     2389.17     2606.77     77.83 o 
  -9   3   6     1737.89     1877.28     63.38 o 
  -7   3   6      987.81      890.02     41.93 o 
  -5   3   6     1550.74     1950.26     56.42 o 
  -3   3   6      504.01      450.46     44.53 o 
  -1   3   6     1059.87     1065.66     69.33 o 
   1   3   6    11094.70    11346.87    235.46 o 
   3   3   6    53344.21    55787.95    704.93 o 
   5   3   6      245.50      240.49     31.38 o 
   7   3   6      424.38      413.43     29.59 o 
   9   3   6     1677.72     1848.31     71.71 o 
  11   3   6     9321.29     9765.12    200.57 o 
  13   3   6      252.05      343.47     43.22 o 
  15   3   6       54.28       68.78     13.98 o 
  17   3   6      718.37      892.19     61.14 o 
  19   3   6      514.79      588.78     55.04 o 
  21   3   6       48.57       58.52     15.20 o 
  23   3   6      944.34      946.78     86.61 o 
  25   3   6      430.52      280.27     42.27 o 
  27   3   6      603.17      392.14     91.99 o 
  29   3   6        9.09      -49.96     57.13 o 
 -30   4   6    13463.32    14117.58    484.05 o 
 -28   4   6     7172.26     7223.04    313.17 o 
 -26   4   6     4896.02     4667.12    234.80 o 
 -24   4   6     3339.37     3406.27    191.04 o 
 -22   4   6      482.37      542.39     45.57 o 
 -20   4   6     6574.18     6680.96    234.35 o 
 -18   4   6     4898.29     4968.12    189.71 o 
 -16   4   6    13276.83    14342.65    333.51 o 
 -14   4   6     8056.09     8419.76    198.27 o 
 -12   4   6     6051.75     5607.09    149.08 o 
 -10   4   6    29861.85    29858.19    367.40 o 
  -8   4   6    40025.70    36890.47    425.55 o 
  -6   4   6    61761.47    59361.94    705.59 o 
  -4   4   6   221321.50   238362.80   3945.69 o 
  -2   4   6   106464.39   107049.21   1204.40 o 
   0   4   6   196197.25   202334.84   3187.30 o 
   2   4   6    36200.21    34884.64    660.67 o 
   4   4   6    82729.29    83180.70    834.27 o 
   6   4   6    64490.14    65289.06    753.31 o 
   8   4   6    48357.48    50261.63    630.57 o 
  10   4   6     8317.61     8069.91    247.47 o 
  12   4   6     2953.86     2594.97    151.10 o 
  14   4   6     3978.49     4649.21    200.92 o 
  16   4   6     3143.83     3405.49    174.89 o 
  18   4   6     9404.75     9720.39    337.44 o 
  20   4   6    10827.82    10422.50    399.03 o 
  22   4   6    19325.43    18217.76    515.96 o 
  24   4   6    15748.71    15893.23    575.98 o 
  26   4   6    20505.43    20809.61    692.78 o 
  28   4   6    23400.51    21777.70    923.21 o 
 -29   5   6       23.41       32.98     33.52 o 
 -27   5   6      194.99      187.17     26.96 o 
 -25   5   6     1312.27     1134.45     87.22 o 
 -23   5   6      279.80      266.34     38.19 o 
 -21   5   6      196.03      184.13     21.42 o 
 -19   5   6     1200.96     1428.50     88.91 o 
 -17   5   6      121.08      123.43     25.47 o 
 -15   5   6      436.99      390.09     46.08 o 
 -13   5   6     2971.85     3233.04    128.61 o 
 -11   5   6      234.40      288.94     28.00 o 
  -9   5   6     2229.57     2424.17     69.28 o 
  -7   5   6        4.04       48.65      8.09 o 
  -5   5   6     5007.12     5085.39    156.75 o 
  -3   5   6     8524.07     9071.24    258.52 o 
  -1   5   6      972.35      919.19     66.53 o 
   1   5   6      177.53      247.75     30.15 o 
   3   5   6     1862.56     1780.56     98.99 o 
   5   5   6     2711.08     2795.19     87.62 o 
   7   5   6      761.35      624.51     47.75 o 
   9   5   6      110.12      102.71     32.13 o 
  11   5   6      197.75      156.75     29.56 o 
  13   5   6      722.07      817.73     80.14 o 
  15   5   6      229.35      175.28     36.99 o 
  17   5   6       55.88       28.84     18.44 o 
  19   5   6      113.13      139.38     48.64 o 
  21   5   6       90.05       61.63     22.76 o 
  23   5   6       19.10       61.37     24.80 o 
  25   5   6     2333.19     2258.34    179.89 o 
  27   5   6      407.59      269.49     41.39 o 
 -26   6   6     1300.26     1376.26    105.71 o 
 -24   6   6     1274.87     1251.10     88.33 o 
 -22   6   6      290.69      314.34     28.55 o 
 -20   6   6    11235.61    11059.91    320.60 o 
 -18   6   6      192.35      196.20     66.15 o 
 -16   6   6      216.29      174.65     16.86 o 
 -14   6   6     9139.36     9421.59    253.96 o 
 -12   6   6    11474.63    11305.22    507.93 o 
 -10   6   6    37281.07    37445.96    552.59 o 
  -8   6   6    48019.44    47140.41    536.56 o 
  -6   6   6    57460.05    56215.00    825.54 o 
  -4   6   6    94607.95    93988.35   1632.84 o 
  -2   6   6    66403.31    65199.55    963.87 o 
   0   6   6    90975.12    89996.30   1635.27 o 
   2   6   6    14387.51    13526.86    394.30 o 
   4   6   6    53851.83    52401.92    869.00 o 
   6   6   6    17098.31    16892.44    359.35 o 
   8   6   6      106.82      110.25     19.65 o 
  10   6   6     6884.95     6692.16    248.46 o 
  12   6   6     4060.95     3829.23    180.26 o 
  14   6   6     2041.48     1981.00    127.81 o 
  16   6   6       77.51       85.42     21.58 o 
  18   6   6     6636.60     6388.18    274.57 o 
  20   6   6     8960.00     8984.44    344.61 o 
  22   6   6    12196.38    12264.42    466.50 o 
  24   6   6    12432.20    12388.08    443.49 o 
 -25   7   6      166.90      155.64     29.89 o 
 -23   7   6       16.78      146.14     30.50 o 
 -21   7   6       27.74       96.20     21.07 o 
 -19   7   6      155.51      198.80     30.01 o 
 -17   7   6     4342.75     4271.68    232.82 o 
 -15   7   6     1227.32     1153.95     78.44 o 
 -13   7   6      318.41      439.85     38.05 o 
 -11   7   6      405.54      366.70     36.40 o 
  -9   7   6      308.34      298.73     23.05 o 
  -7   7   6      892.92     1002.12     64.88 o 
  -5   7   6       38.37       39.12     10.88 o 
  -3   7   6      184.86      215.20     40.94 o 
  -1   7   6       17.78        1.66     22.90 o 
   1   7   6       75.14       37.91     17.53 o 
   3   7   6      282.28      297.78     20.10 o 
   5   7   6    12121.69    12213.36    293.72 o 
   7   7   6       13.75      -11.58     11.58 o 
   9   7   6     4648.87     4571.88    189.17 o 
  11   7   6     1194.87     1186.94     93.64 o 
  13   7   6      589.47      495.27     57.73 o 
  15   7   6     2325.83     2371.78    172.73 o 
  17   7   6      441.65      456.84     67.33 o 
  19   7   6       10.09       21.97     22.02 o 
  21   7   6        6.13       27.71     24.74 o 
  23   7   6       44.56       -1.36     27.16 o 
 -22   8   6     1257.09     1137.38    118.75 o 
 -20   8   6      132.87       93.09     29.64 o 
 -18   8   6      524.12      615.56     87.94 o 
 -16   8   6     2565.71     2521.06    165.11 o 
 -14   8   6    12069.45    11871.38    402.66 o 
 -12   8   6    24777.95    24598.48    600.06 o 
 -10   8   6    31881.30    32170.12    681.96 o 
  -8   8   6    32893.36    33720.23    665.34 o 
  -6   8   6    33941.55    34401.82    966.18 o 
  -4   8   6    31153.76    32723.18    654.06 o 
  -2   8   6    26459.23    27074.36    568.49 o 
   0   8   6    22894.53    23588.68    522.64 o 
   2   8   6    12206.10    12627.24    286.32 o 
   4   8   6    16500.21    16443.10    359.59 o 
   6   8   6    42983.45    43217.88    763.57 o 
   8   8   6    28803.26    28129.23    563.56 o 
  10   8   6     9091.36     9248.83    299.66 o 
  12   8   6      965.85      859.77     76.54 o 
  14   8   6     1863.96     1747.05    130.95 o 
  16   8   6     1815.23     1406.29    128.77 o 
  18   8   6     5542.19     5076.79    267.53 o 
  20   8   6     5989.05     5857.28    296.66 o 
 -19   9   6      154.54      190.61     34.55 o 
 -17   9   6      189.97      227.29     37.21 o 
 -15   9   6       92.36      102.61     24.40 o 
 -13   9   6      439.50      298.21     50.92 o 
 -11   9   6        0.10       48.94     45.93 o 
  -9   9   6      760.89      749.00     70.00 o 
  -7   9   6        3.38        4.40     14.26 o 
  -5   9   6     1289.76     1227.11     74.19 o 
  -3   9   6      557.89      677.78    122.64 o 
  -1   9   6      264.91      178.48     40.90 o 
   1   9   6       70.12       42.37     13.35 o 
   3   9   6      207.66      163.02     30.61 o 
   5   9   6     1227.09      986.83     76.28 o 
   7   9   6       14.34       18.69     15.91 o 
   9   9   6      539.26      401.37     56.82 o 
  11   9   6        4.14       25.16     34.88 o 
  13   9   6        0.58       12.54     19.17 o 
  15   9   6      291.76      226.02     32.30 o 
  17   9   6       10.02       57.38     28.69 o 
 -14  10   6     6017.66     6059.20    279.07 o 
 -12  10   6    11665.76    12148.12    408.69 o 
 -10  10   6    19736.30    19494.71    658.53 o 
  -8  10   6    19395.11    19170.85    615.87 o 
  -6  10   6    17373.13    17738.14    447.15 o 
  -4  10   6    14199.74    15044.66    420.92 o 
  -2  10   6    20095.99    19557.99    497.96 o 
   0  10   6    18853.09    19217.41    595.11 o 
   2  10   6    18805.75    19170.34    472.14 o 
   4  10   6     9249.84     9928.28    327.24 o 
   6  10   6    12202.23    12262.62    388.87 o 
   8  10   6     4781.08     4728.16    228.70 o 
  10  10   6     1427.18     1619.81    119.11 o 
  12  10   6       38.10       78.10     28.50 o 
  -3  11   6       13.92       26.19     44.56 o 
  -1  11   6       11.70      -20.44     20.44 o 
   1  11   6      661.26      762.54    168.74 o 
 -31   1   7     6128.70     6212.85    446.43 o 
 -29   1   7     7477.78     7267.91    468.41 o 
 -27   1   7    24804.49    24781.09    729.80 o 
 -25   1   7    29461.40    30391.65    691.02 o 
 -23   1   7    14338.49    14649.63    430.76 o 
 -21   1   7    87123.03    85979.10   1145.67 o 
 -19   1   7    87549.02    88695.46   1142.51 o 
 -17   1   7    49243.55    49778.18    726.67 o 
 -15   1   7    62849.54    63695.37    830.18 o 
 -13   1   7    31864.62    32801.03    421.87 o 
 -11   1   7      203.80      179.60     42.30 o 
  -9   1   7   112894.47   119398.14   1170.48 o 
  -7   1   7       58.03       17.41     18.59 o 
  -5   1   7     4538.65     4254.83    111.30 o 
  -3   1   7     5061.48     5646.48    161.32 o 
  -1   1   7      116.18      121.00     36.67 o 
   1   1   7     3600.86     2882.76     99.00 o 
   3   1   7    57619.47    56397.02    730.93 o 
   5   1   7    23686.95    23285.73    300.54 o 
   7   1   7   120429.57   125583.23   1852.52 o 
   9   1   7   151352.17   156005.31   1395.24 o 
  11   1   7    62567.13    60941.62    612.81 o 
  13   1   7   114844.34   115872.62   1040.06 o 
  15   1   7    76673.30    76643.84    768.31 o 
  17   1   7    68047.72    67484.73    769.36 o 
  19   1   7    38011.89    38509.80    738.54 o 
  21   1   7    30685.16    30490.41    658.73 o 
  23   1   7    23483.48    23769.20    847.56 o 
  25   1   7     1292.24     1246.27    160.05 o 
  27   1   7     1527.80     1556.35    195.88 o 
  29   1   7      998.60      849.37    119.48 o 
 -30   2   7      120.25      250.95     37.27 o 
 -28   2   7       10.07       71.82     23.15 o 
 -26   2   7      675.09      567.46     64.13 o 
 -24   2   7        8.99       13.32     19.98 o 
 -22   2   7      305.55      188.63     34.55 o 
 -20   2   7      488.55      419.63     55.61 o 
 -18   2   7      959.18     1119.81     60.70 o 
 -16   2   7     2299.38     2112.79     86.10 o 
 -14   2   7     5330.14     4845.06    135.21 o 
 -12   2   7      275.31      208.21     18.03 o 
 -10   2   7      132.50      111.12     15.71 o 
  -8   2   7     2090.61     1979.98     70.11 o 
  -6   2   7     1676.81     1842.06     69.31 o 
  -4   2   7     2587.74     2639.32     88.13 o 
  -2   2   7     7243.87     6454.07    149.31 o 
   0   2   7    19275.12    19032.58    258.32 o 
   2   2   7     6335.86     6416.31    132.17 o 
   4   2   7     8730.05     7924.56    209.11 o 
   6   2   7    32897.97    34289.26    542.04 o 
   8   2   7     2610.85     2598.47     98.19 o 
  10   2   7     3455.13     3990.07    132.80 o 
  12   2   7     5975.75     6083.01    177.47 o 
  14   2   7      322.48      196.40     43.31 o 
  16   2   7      673.15      564.11     45.90 o 
  18   2   7      210.00      134.31     18.01 o 
  20   2   7      513.10      425.28     58.93 o 
  22   2   7        1.36       15.18     18.75 o 
  24   2   7      411.04      313.00     36.47 o 
  26   2   7        3.90       81.27     33.91 o 
  28   2   7     2650.86     2977.70    256.60 o 
 -31   3   7    10307.41    10445.51    393.46 o 
 -29   3   7    16344.36    16750.81    520.97 o 
 -27   3   7    22694.52    23401.43    621.38 o 
 -25   3   7    23609.19    23526.15    603.07 o 
 -23   3   7    32022.48    32115.88    707.79 o 
 -21   3   7    34311.23    34462.14    712.26 o 
 -19   3   7    53261.68    54022.46    920.35 o 
 -17   3   7    46091.11    44370.53    692.72 o 
 -15   3   7    18589.71    17247.01    317.57 o 
 -13   3   7    17734.87    16093.05    268.65 o 
 -11   3   7     8598.02     7116.64    143.41 o 
  -9   3   7    34972.56    36767.92    407.36 o 
  -7   3   7    20696.00    21550.76    289.02 o 
  -5   3   7      434.05      243.18     19.67 o 
  -3   3   7      238.37      292.17     32.83 o 
  -1   3   7     1288.79     1068.15     63.61 o 
   1   3   7    47538.26    49548.72    495.63 o 
   3   3   7   133277.72   140588.38   2059.36 o 
   5   3   7    88611.58    88784.60    961.28 o 
   7   3   7    26228.67    24883.13    352.60 o 
   9   3   7    46996.25    44755.77    548.60 o 
  11   3   7    29382.22    27369.62    399.94 o 
  13   3   7    76070.89    76676.05    977.97 o 
  15   3   7    56147.38    55023.85    795.87 o 
  17   3   7    27930.31    27586.70    523.07 o 
  19   3   7    29744.17    29085.42    560.75 o 
  21   3   7    36166.08    35695.32    745.64 o 
  23   3   7    13561.22    13505.95    428.00 o 
  25   3   7     2392.15     2651.42    159.56 o 
  27   3   7     1758.51     1775.57    178.04 o 
 -30   4   7       91.88      212.05     33.17 o 
 -28   4   7        9.63      -11.23     24.31 o 
 -26   4   7      388.65      318.56     38.63 o 
 -24   4   7      672.45      637.28     79.92 o 
 -22   4   7       70.18       35.86     18.66 o 
 -20   4   7     3929.97     4293.10    180.84 o 
 -18   4   7      269.21      204.37     26.29 o 
 -16   4   7      500.23      520.64     56.39 o 
 -14   4   7     1746.60     1795.43     80.48 o 
 -12   4   7      515.26      363.04     33.45 o 
 -10   4   7      257.54      113.35     11.58 o 
  -8   4   7     1267.70     1290.79     53.09 o 
  -6   4   7      125.20      206.28     17.69 o 
  -4   4   7      955.30      980.88     64.40 o 
  -2   4   7     2148.78     2238.36     99.81 o 
   0   4   7     3843.20     3788.14    151.02 o 
   2   4   7    12132.98    12120.27    247.43 o 
   4   4   7      848.46      923.46     45.76 o 
   6   4   7      980.81      749.29     43.09 o 
   8   4   7       61.90       61.53     15.71 o 
  10   4   7      109.62      135.38     53.45 o 
  12   4   7     3064.79     3203.67    157.22 o 
  14   4   7      106.07       94.12     23.14 o 
  16   4   7      506.13      496.49     65.83 o 
  18   4   7       65.09       51.99     15.51 o 
  20   4   7      866.73      727.82     97.35 o 
  22   4   7        6.73      -15.48     40.43 o 
  24   4   7      556.08      517.42     68.53 o 
  26   4   7      430.89      332.57     80.09 o 
 -27   5   7    12947.33    13430.00    452.46 o 
 -25   5   7    16627.31    17030.58    507.36 o 
 -23   5   7    26567.05    27183.72    801.76 o 
 -21   5   7    12707.88    13118.43    358.94 o 
 -19   5   7    71028.24    73085.51   1032.52 o 
 -17   5   7    74203.01    74234.71   1011.66 o 
 -15   5   7    32710.41    32425.88    550.55 o 
 -13   5   7    23368.70    23018.15    420.44 o 
 -11   5   7    22210.67    21700.46    376.57 o 
  -9   5   7    11654.94    11724.21    206.98 o 
  -7   5   7      636.42      603.99     28.55 o 
  -5   5   7      118.63      109.69     12.38 o 
  -3   5   7       30.19      134.20     77.52 o 
  -1   5   7      726.45      555.50     48.98 o 
   1   5   7    12690.02    12779.04    322.38 o 
   3   5   7    36864.82    35847.34    425.42 o 
   5   5   7    67762.21    68016.84   1050.52 o 
   7   5   7    44640.88    44229.09    672.42 o 
   9   5   7    68066.52    66831.31   1129.17 o 
  11   5   7    53300.37    53107.21    890.80 o 
  13   5   7    68047.62    67541.09   1053.00 o 
  15   5   7    26566.52    25631.60    578.51 o 
  17   5   7    28374.39    27825.05    630.26 o 
  19   5   7    19280.85    19353.70    524.40 o 
  21   5   7    15306.24    14758.33    460.88 o 
  23   5   7    13748.55    13571.38    533.98 o 
  25   5   7     5841.39     5962.23    340.18 o 
 -26   6   7      511.06      467.88     52.70 o 
 -24   6   7      394.22      348.22     39.49 o 
 -22   6   7      195.53      206.77     21.00 o 
 -20   6   7     1479.04     1409.60     92.20 o 
 -18   6   7        3.03       44.22     17.40 o 
 -16   6   7      502.56      571.35     53.67 o 
 -14   6   7      288.43      206.43     21.90 o 
 -12   6   7       44.45       90.54     31.28 o 
 -10   6   7      206.67      102.73     38.82 o 
  -8   6   7      845.66      809.09     51.48 o 
  -6   6   7     1170.94     1195.21     66.14 o 
  -4   6   7     2244.88     2813.49    142.30 o 
  -2   6   7     6290.85     7090.08    242.90 o 
   0   6   7     1346.69     1415.59     92.18 o 
   2   6   7     2285.62     2303.80    143.87 o 
   4   6   7     9967.20     9952.96    181.01 o 
   6   6   7       78.40       89.32     23.27 o 
   8   6   7       25.18       31.76     13.23 o 
  10   6   7     2606.60     2599.24    138.47 o 
  12   6   7      583.38      576.67     69.11 o 
  14   6   7     1848.84     1668.90    115.42 o 
  16   6   7        6.92        1.59     27.89 o 
  18   6   7      128.74       78.70     39.34 o 
  20   6   7       32.23       86.15     25.67 o 
  22   6   7      502.54      375.64     49.79 o 
  24   6   7        5.71        6.15     24.36 o 
 -25   7   7    11723.27    12229.38    490.10 o 
 -23   7   7    20154.58    20814.23    560.37 o 
 -21   7   7    18727.47    19281.46    608.72 o 
 -19   7   7    44749.33    44993.55    993.92 o 
 -17   7   7    39103.79    39923.16    761.34 o 
 -15   7   7    22063.51    22000.25    500.92 o 
 -13   7   7    18360.00    18622.74    428.69 o 
 -11   7   7    17565.92    18212.93    402.26 o 
  -9   7   7     5858.50     5823.07    190.01 o 
  -7   7   7       31.10       52.53     12.72 o 
  -5   7   7     1957.02     2185.93    100.41 o 
  -3   7   7        2.95      -11.65     20.19 o 
  -1   7   7      606.38      574.58     58.85 o 
   1   7   7     4355.80     4503.19    192.71 o 
   3   7   7    11333.33    11155.10    213.43 o 
   5   7   7    33793.08    33540.70    580.94 o 
   7   7   7    28252.25    27815.72    537.38 o 
   9   7   7    42155.36    41126.25    729.85 o 
  11   7   7    42497.97    40109.58    866.88 o 
  13   7   7    50205.69    48904.43    944.14 o 
  15   7   7    20186.61    19961.08    519.92 o 
  17   7   7    16769.86    16389.33    477.95 o 
  19   7   7    14472.58    14797.67    467.29 o 
  21   7   7    12759.14    12055.21    424.69 o 
 -22   8   7       95.74       27.47     29.53 o 
 -20   8   7      101.32       93.56     30.11 o 
 -18   8   7      385.29      393.92     64.38 o 
 -16   8   7     1309.12     1311.52    112.96 o 
 -14   8   7      989.82      810.52     79.20 o 
 -12   8   7      308.68      308.06     44.29 o 
 -10   8   7      462.60      441.57     47.79 o 
  -8   8   7     1495.62     1408.40    150.16 o 
  -6   8   7       10.59      -18.83     18.83 o 
  -4   8   7      861.49      928.85     57.03 o 
  -2   8   7     1313.64     1236.65    100.36 o 
   0   8   7       14.83      -16.77     16.77 o 
   2   8   7     7604.28     7437.90    309.16 o 
   4   8   7       40.62       45.40     39.80 o 
   6   8   7     6866.01     7364.93    236.69 o 
   8   8   7      165.45      121.49     21.91 o 
  10   8   7      945.62      916.78     91.38 o 
  12   8   7     3946.42     3920.54    195.80 o 
  14   8   7      953.72      878.21     74.53 o 
  16   8   7      720.40      552.02     58.75 o 
  18   8   7       32.35       14.33     21.74 o 
  20   8   7      114.79       67.31     24.26 o 
 -17   9   7    14075.98    13996.09    488.46 o 
 -15   9   7    11404.90    11194.43    406.01 o 
 -13   9   7     9239.17     9698.23    353.20 o 
 -11   9   7     9787.69     9622.89    332.78 o 
  -9   9   7     3872.63     4114.78    184.41 o 
  -7   9   7     1502.14     1420.76    175.35 o 
  -5   9   7       52.35       38.71     24.31 o 
  -3   9   7      420.90      394.81    101.93 o 
  -1   9   7     3793.13     3534.25    252.28 o 
   1   9   7     4709.95     5114.12    256.58 o 
   3   9   7    14435.59    14426.28    519.50 o 
   5   9   7    25804.78    25708.54    581.66 o 
   7   9   7    10279.02    10196.75    307.27 o 
   9   9   7     9051.07     9067.81    301.82 o 
  11   9   7    11867.04    11553.93    362.54 o 
  13   9   7    17960.52    18195.61    888.63 o 
  15   9   7    16232.01    17118.34    496.77 o 
 -12  10   7        0.01       46.95     49.91 o 
 -10  10   7        0.91      -15.96     20.76 o 
  -8  10   7     1187.41     1115.37     81.96 o 
  -6  10   7       64.83       21.64     25.46 o 
  -4  10   7      334.99      370.30    118.47 o 
  -2  10   7      470.86      364.43     36.24 o 
   0  10   7        0.03       47.05     16.58 o 
   2  10   7      805.27      708.54     59.18 o 
   4  10   7       19.19       12.58     20.37 o 
   6  10   7      897.12      861.70     75.17 o 
   8  10   7      150.28      148.87     29.17 o 
  10  10   7       99.42       29.86     23.67 o 
 -32   0   8     7357.37     7225.40    681.84 o 
 -30   0   8     5902.96     5522.50    560.97 o 
 -28   0   8     6437.55     6666.45    627.94 o 
 -26   0   8     3080.68     2648.35    334.17 o 
 -24   0   8      102.89       47.55     23.13 o 
 -22   0   8       88.66      163.53     34.72 o 
 -20   0   8     3235.30     3220.58    188.51 o 
 -18   0   8      157.68      184.84     41.70 o 
 -16   0   8     1247.79     1445.35    108.26 o 
 -14   0   8    39443.31    40280.58    767.93 o 
 -12   0   8    54384.24    56955.98    812.28 o 
 -10   0   8    92411.92    93033.45   3401.40 o 
  -8   0   8   198990.55   202227.23   4338.13 o 
  -6   0   8   334557.78   349385.28   4375.40 o 
  -4   0   8    44934.90    44200.31    728.07 o 
  -2   0   8    81187.08    84092.57   1504.07 o 
   0   0   8     6424.76     5929.43    240.42 o 
   2   0   8    74067.83    72587.91   1332.34 o 
   4   0   8    50941.88    49849.41   1004.31 o 
   6   0   8    40043.34    37040.29    508.15 o 
   8   0   8     5900.11     5290.84    153.54 o 
  10   0   8    12505.35    13564.07    280.74 o 
  12   0   8      581.69      609.59     55.15 o 
  14   0   8     5046.18     5097.03    193.63 o 
  16   0   8     6290.02     6190.19    253.06 o 
  18   0   8      870.29      926.38    105.53 o 
  20   0   8    23312.27    23290.89    759.87 o 
  22   0   8    27250.71    27718.04   1294.86 o 
  24   0   8    30302.75    30048.29   1412.57 o 
  26   0   8     9872.31    10232.32    771.46 o 
  28   0   8    11764.51    11572.92    845.10 o 
 -31   1   8      217.54      173.78     40.34 o 
 -29   1   8      975.14      568.03    110.04 o 
 -27   1   8      138.68      183.57     28.70 o 
 -25   1   8     1437.23     1462.63    106.18 o 
 -23   1   8      938.77      983.72     92.31 o 
 -21   1   8     2606.14     2630.56    171.56 o 
 -19   1   8      707.85      477.71     72.95 o 
 -17   1   8        0.20       39.29     13.45 o 
 -15   1   8      186.87      270.87     26.22 o 
 -13   1   8     1566.49     1452.23     65.69 o 
 -11   1   8      587.42      402.33     34.29 o 
  -9   1   8     1005.73      894.94     55.53 o 
  -7   1   8    41825.56    43669.30    524.03 o 
  -5   1   8    44631.61    49025.39    516.62 o 
  -3   1   8    15987.51    16777.61    255.87 o 
  -1   1   8       61.18       -3.50      9.47 o 
   1   1   8     5202.97     4546.65    119.15 o 
   3   1   8      186.07       93.45      8.24 o 
   5   1   8    15770.61    17056.79    253.11 o 
   7   1   8     1242.09     1375.82     60.33 o 
   9   1   8      372.62      354.91     32.37 o 
  11   1   8      312.63      237.61     24.65 o 
  13   1   8      308.08      340.15     26.17 o 
  15   1   8      361.63      392.41     31.19 o 
  17   1   8      665.91      618.43     42.04 o 
  19   1   8     2569.74     2518.23    145.65 o 
  21   1   8       21.54       55.82     30.44 o 
  23   1   8     1305.40     1150.89    125.64 o 
  25   1   8     2082.17     2108.76    195.08 o 
  27   1   8     1648.10     1611.68    202.81 o 
  29   1   8      518.99      262.31     65.07 o 
 -30   2   8    11028.61    12218.06    639.74 o 
 -28   2   8     5304.46     5633.76    263.72 o 
 -26   2   8     3293.37     3429.44    197.07 o 
 -24   2   8      375.08      200.20     35.26 o 
 -22   2   8     1610.86     1574.95    121.52 o 
 -20   2   8     1066.13      922.34     73.37 o 
 -18   2   8     4690.55     4474.43    169.31 o 
 -16   2   8    19146.13    19094.78    322.18 o 
 -14   2   8    53570.96    52623.52    613.45 o 
 -12   2   8    52104.94    52838.69    590.82 o 
 -10   2   8   118510.64   118373.75   1193.27 o 
  -8   2   8    73851.04    72732.66    796.37 o 
  -6   2   8   143027.72   138752.58   1224.59 o 
  -4   2   8   138526.94   134837.94   1281.91 o 
  -2   2   8   131822.31   134059.84   1692.40 o 
   0   2   8    81043.97    79698.98   1063.50 o 
   2   2   8   132171.31   134116.38   1278.74 o 
   4   2   8    17568.36    16349.98    299.10 o 
   6   2   8    25014.33    24342.07    391.43 o 
   8   2   8     9997.50     9917.37    219.89 o 
  10   2   8    20375.62    21260.17    341.68 o 
  12   2   8      978.90      907.44     56.22 o 
  14   2   8      416.38      408.37     34.44 o 
  16   2   8    18331.88    17960.26    392.65 o 
  18   2   8     9132.00     9220.10    312.91 o 
  20   2   8    24960.71    24474.22    579.79 o 
  22   2   8    16573.44    17081.86    483.06 o 
  24   2   8    30327.13    29920.18    812.69 o 
  26   2   8    17716.09    18108.84    759.13 o 
  28   2   8    23805.02    24829.59    948.60 o 
 -29   3   8       30.89      149.83     39.02 o 
 -27   3   8      415.75      398.02     47.62 o 
 -25   3   8      725.00      758.88     60.94 o 
 -23   3   8     2184.14     2114.26    140.64 o 
 -21   3   8     1125.66      967.52    100.36 o 
 -19   3   8      396.58      324.46     47.00 o 
 -17   3   8      141.05      145.96     16.94 o 
 -15   3   8       13.64        0.18     10.38 o 
 -13   3   8     2226.23     2315.64     92.07 o 
 -11   3   8      274.05      415.36     32.32 o 
  -9   3   8      392.31      465.06     29.86 o 
  -7   3   8      291.34      283.17     33.23 o 
  -5   3   8     3475.60     3494.53     93.66 o 
  -3   3   8    12437.02    13006.48    186.74 o 
  -1   3   8     1007.44      944.80     37.51 o 
   1   3   8      584.16      530.08     32.54 o 
   3   3   8    13625.04    14681.66    222.62 o 
   5   3   8    17977.36    20336.05    327.71 o 
   7   3   8     9475.93    10453.37    207.78 o 
   9   3   8      113.12       83.59     14.95 o 
  11   3   8      380.58      402.54     36.81 o 
  13   3   8      422.93      359.19     42.68 o 
  15   3   8     4955.87     4638.83    174.49 o 
  17   3   8      427.67      420.28     47.87 o 
  19   3   8      170.81      224.91     28.73 o 
  21   3   8     1505.77     1354.56     94.92 o 
  23   3   8      193.51      285.02     41.02 o 
  25   3   8       58.43       22.16     27.53 o 
  27   3   8     1392.25     1545.23    354.11 o 
 -28   4   8     6281.59     6569.06    296.50 o 
 -26   4   8     2657.88     2526.59    159.33 o 
 -24   4   8      346.60      489.02     67.50 o 
 -22   4   8      344.93      402.11     51.55 o 
 -20   4   8     1154.88     1125.17     85.17 o 
 -18   4   8    28200.72    28348.24    535.89 o 
 -16   4   8    15675.73    15358.55    350.31 o 
 -14   4   8    21079.86    19795.28    346.57 o 
 -12   4   8    25289.23    23933.37    376.71 o 
 -10   4   8    42320.80    40842.61    530.13 o 
  -8   4   8    23124.79    21506.31    305.42 o 
  -6   4   8    75009.37    73548.44    693.39 o 
  -4   4   8    99062.24   101640.01   1410.33 o 
  -2   4   8   108040.66   111502.95   1282.14 o 
   0   4   8   111909.86   115016.24   2182.89 o 
   2   4   8    95021.82    98844.64   1752.03 o 
   4   4   8    15848.34    15385.00    273.36 o 
   6   4   8    41240.50    41808.38    520.16 o 
   8   4   8    12075.16    11406.15    260.05 o 
  10   4   8     6097.26     5723.77    213.24 o 
  12   4   8     1200.12     1054.82    104.05 o 
  14   4   8      213.29      263.32     37.11 o 
  16   4   8    16287.92    15888.57    438.29 o 
  18   4   8     8005.62     7870.82    300.48 o 
  20   4   8    27669.60    25963.66    624.74 o 
  22   4   8    19556.89    19495.58    645.62 o 
  24   4   8    20008.30    19846.39    670.81 o 
  26   4   8    15899.63    15446.21    590.35 o 
 -27   5   8      194.23      155.05     35.05 o 
 -25   5   8       38.32       62.31     26.07 o 
 -23   5   8       43.01       67.82     22.99 o 
 -21   5   8     2701.97     2482.49    156.55 o 
 -19   5   8     5878.84     6262.63    226.77 o 
 -17   5   8       12.70      104.37     14.41 o 
 -15   5   8      159.83      128.25     25.21 o 
 -13   5   8      520.96      455.40     39.19 o 
 -11   5   8        3.10       15.04      8.74 o 
  -9   5   8      522.07      642.34     46.25 o 
  -7   5   8      831.49      816.52     38.65 o 
  -5   5   8     6680.18     6256.47    175.15 o 
  -3   5   8      980.67      763.86     84.48 o 
  -1   5   8      720.73      686.51     60.00 o 
   1   5   8     1774.80     1616.95    103.01 o 
   3   5   8     2544.48     2496.22     77.78 o 
   5   5   8      147.67      111.50     16.41 o 
   7   5   8     1078.48     1121.81     67.67 o 
   9   5   8      622.27      583.93     61.42 o 
  11   5   8      363.64      330.51     51.20 o 
  13   5   8       36.83       40.56     18.35 o 
  15   5   8      162.32      113.05     37.45 o 
  17   5   8        4.98       67.15     28.39 o 
  19   5   8       69.16       24.91     21.69 o 
  21   5   8     1312.71     1320.61    109.64 o 
  23   5   8      336.48      287.66     30.33 o 
  25   5   8       79.20      104.49     46.38 o 
 -26   6   8     1304.82     1326.46     99.70 o 
 -24   6   8       87.78      108.74     24.77 o 
 -22   6   8     1049.48      971.55     72.49 o 
 -20   6   8      569.66      576.60     50.46 o 
 -18   6   8    10638.76    11014.10    310.30 o 
 -16   6   8     4266.80     4301.10    170.21 o 
 -14   6   8    10930.45    10837.04    312.66 o 
 -12   6   8    20155.65    20844.75    440.26 o 
 -10   6   8    34416.94    34995.81    487.81 o 
  -8   6   8    34364.77    34365.50    463.04 o 
  -6   6   8    56464.46    57620.41   1119.82 o 
  -4   6   8    56440.21    55989.38    875.10 o 
  -2   6   8    49263.89    49449.77    736.31 o 
   0   6   8    27855.52    27562.21    702.08 o 
   2   6   8    38394.38    37842.75    792.08 o 
   4   6   8     4371.66     4522.63    114.96 o 
   6   6   8     4967.43     4752.97    176.73 o 
   8   6   8    13883.42    14135.02    376.23 o 
  10   6   8    10107.91    10063.76    308.93 o 
  12   6   8     1434.04     1550.39    113.46 o 
  14   6   8      187.85      237.01     37.11 o 
  16   6   8      863.44      784.06     90.97 o 
  18   6   8     3636.91     3952.01    209.93 o 
  20   6   8    16341.08    16081.76    492.45 o 
  22   6   8    11943.17    12276.16    431.32 o 
  24   6   8    16570.27    16961.80    636.64 o 
 -23   7   8      234.39      644.97     88.32 o 
 -21   7   8       33.39       62.82     21.98 o 
 -19   7   8     1272.61     1350.66    124.82 o 
 -17   7   8       24.56       99.40     26.65 o 
 -15   7   8        6.26      -12.36     17.94 o 
 -13   7   8      133.78      167.59     21.80 o 
 -11   7   8      490.77      477.89     44.06 o 
  -9   7   8      320.02      280.07     23.07 o 
  -7   7   8      277.52      230.02     27.03 o 
  -5   7   8     2174.79     2152.22    101.95 o 
  -3   7   8     1652.47     1572.30    106.21 o 
  -1   7   8      168.39      112.03     18.72 o 
   1   7   8    11082.66    11524.83    340.54 o 
   3   7   8     7233.15     7393.90    153.71 o 
   5   7   8     1296.47     1227.71     77.05 o 
   7   7   8      228.82      267.20     35.44 o 
   9   7   8       77.53       75.67     40.48 o 
  11   7   8     1462.77     1425.89    123.89 o 
  13   7   8     1280.48     1229.15    107.10 o 
  15   7   8      369.49      285.21     37.91 o 
  17   7   8       77.63       84.73     19.78 o 
  19   7   8       56.87       -5.71     25.31 o 
  21   7   8      320.37      326.58     43.85 o 
 -22   8   8      478.16      536.95     75.61 o 
 -20   8   8     1653.61     1484.81    182.14 o 
 -18   8   8     9483.87     9937.82    397.10 o 
 -16   8   8     3329.43     3365.96    196.26 o 
 -14   8   8     9621.47     9541.01    353.93 o 
 -12   8   8    10819.32    11573.24    371.98 o 
 -10   8   8    25880.01    26220.79    808.79 o 
  -8   8   8    43162.98    42824.32    613.59 o 
  -6   8   8    32881.70    32034.97    639.80 o 
  -4   8   8    27559.27    27295.09    503.43 o 
  -2   8   8    21340.06    21213.26    586.47 o 
   0   8   8    25169.92    26347.45    741.01 o 
   2   8   8    43974.76    41531.96   1087.66 o 
   4   8   8    17811.40    18461.57    393.39 o 
   6   8   8    19366.94    19335.87    445.00 o 
   8   8   8     3044.02     3224.33    156.89 o 
  10   8   8       40.71       64.46     36.13 o 
  12   8   8       47.93       20.27     21.89 o 
  14   8   8     1001.37     1034.28     89.43 o 
  16   8   8      634.86      668.59     66.65 o 
  18   8   8     4422.06     4562.36    231.69 o 
 -17   9   8       26.26      108.54     29.32 o 
 -15   9   8       29.27       38.62     22.90 o 
 -13   9   8        0.65       33.92     20.74 o 
 -11   9   8        3.48       26.27     22.94 o 
  -9   9   8      256.11      208.38     35.89 o 
  -7   9   8      294.83      389.11    114.78 o 
  -5   9   8      480.01      348.08     62.78 o 
  -3   9   8      123.24       50.02     30.68 o 
  -1   9   8      261.86      278.68     39.58 o 
   1   9   8      139.08       72.94     29.97 o 
   3   9   8     3928.71     3966.33    163.43 o 
   5   9   8       57.06       63.47     29.81 o 
   7   9   8      686.74      670.26     60.67 o 
   9   9   8      661.99      616.93     69.83 o 
  11   9   8       21.21      -23.90     31.51 o 
  13   9   8      537.09      355.92     44.96 o 
  15   9   8      172.37      133.69     25.92 o 
 -12  10   8     9179.33     9428.12    344.74 o 
 -10  10   8    14444.90    14371.73    421.28 o 
  -8  10   8    23797.55    24827.79    563.09 o 
  -6  10   8    15914.23    16660.22    401.36 o 
  -4  10   8    27021.27    25999.73   1153.18 o 
  -2  10   8    23806.30    23715.97   1084.99 o 
   0  10   8    15304.59    15674.06    468.67 o 
   2  10   8    13482.97    13722.82    381.05 o 
   4  10   8     3608.54     3749.63    177.00 o 
   6  10   8     4341.69     4504.58    211.07 o 
   8  10   8     4377.55     4445.25    223.31 o 
  10  10   8     1315.15     1310.53    160.33 o 
 -31   1   9     4982.24     5347.48    403.19 o 
 -29   1   9    10191.54    10028.88    570.49 o 
 -27   1   9    22948.88    23244.17    611.21 o 
 -25   1   9    62564.32    60669.25   1086.95 o 
 -23   1   9    38348.68    39215.73    792.97 o 
 -21   1   9    46877.89    46994.34   1377.72 o 
 -19   1   9    41337.49    41638.02    615.06 o 
 -17   1   9    35094.52    35454.68    533.84 o 
 -15   1   9    36698.20    35890.38    518.90 o 
 -13   1   9    32983.97    33795.37    441.39 o 
 -11   1   9    12142.55    10343.28    220.54 o 
  -9   1   9    12310.73    11037.09    234.08 o 
  -7   1   9       34.12       81.16     19.79 o 
  -5   1   9      120.77      176.85     38.38 o 
  -3   1   9      664.18      720.64     41.34 o 
  -1   1   9     4963.11     4746.58    137.61 o 
   1   1   9    22589.41    22409.92    358.03 o 
   3   1   9    38542.76    37728.50    505.66 o 
   5   1   9   147297.16   154804.83   1377.48 o 
   7   1   9   141734.11   144635.97   1314.16 o 
   9   1   9   108919.34   108087.61   1075.15 o 
  11   1   9    56513.70    54238.57    714.66 o 
  13   1   9    29493.13    28746.19    419.18 o 
  15   1   9    58551.78    58393.04    651.37 o 
  17   1   9    38911.81    38279.14    585.59 o 
  19   1   9    21084.53    21171.55    463.28 o 
  21   1   9    40624.25    39494.33    702.63 o 
  23   1   9    22196.46    22415.90    825.60 o 
  25   1   9     7986.58     7674.73    450.15 o 
  27   1   9       61.40       59.33     37.26 o 
 -30   2   9     1525.56     1713.66    183.56 o 
 -28   2   9      215.01      156.85     28.40 o 
 -26   2   9       92.56       91.02     29.46 o 
 -24   2   9       24.86       30.85     40.15 o 
 -22   2   9     7223.89     6938.46    279.37 o 
 -20   2   9       61.13       22.37     13.29 o 
 -18   2   9      248.91      273.60     22.95 o 
 -16   2   9      181.71      199.00     25.24 o 
 -14   2   9     2756.17     3107.85    106.75 o 
 -12   2   9     9612.12     9650.90    219.15 o 
 -10   2   9     3290.75     3990.83    116.72 o 
  -8   2   9      672.67      624.93     43.76 o 
  -6   2   9       31.88       -2.99     10.34 o 
  -4   2   9    17654.90    19788.83    299.42 o 
  -2   2   9     2423.39     2643.16     76.32 o 
   0   2   9      639.26      592.44     38.63 o 
   2   2   9    15881.40    17411.06    236.17 o 
   4   2   9    33877.36    38544.95    452.67 o 
   6   2   9     7835.63     8465.97    174.87 o 
   8   2   9      164.53      225.45     23.94 o 
  10   2   9     1562.42     1463.13     67.15 o 
  12   2   9      419.52      497.88     35.99 o 
  14   2   9      216.43      166.21     24.85 o 
  16   2   9     3385.47     3331.90    167.83 o 
  18   2   9     2782.16     2631.88    179.53 o 
  20   2   9       85.28      115.75     18.59 o 
  22   2   9      104.35       81.42     40.33 o 
  24   2   9      382.69      396.19     44.77 o 
  26   2   9     1205.26     1086.93    129.36 o 
  28   2   9      461.40      602.18     67.48 o 
 -29   3   9    17567.84    17843.66    544.86 o 
 -27   3   9    17784.43    18030.79    536.24 o 
 -25   3   9    33404.40    33593.99    757.84 o 
 -23   3   9    21609.46    22332.22    569.97 o 
 -21   3   9     6971.92     7063.66    280.00 o 
 -19   3   9    25521.35    25344.80    571.38 o 
 -17   3   9    50839.68    50428.31    683.34 o 
 -15   3   9    44042.89    45609.27    616.21 o 
 -13   3   9    30548.16    32392.94    470.15 o 
 -11   3   9     6199.59     6350.71    187.99 o 
  -9   3   9    12622.86    13490.92    233.34 o 
  -7   3   9     6342.69     6469.18    255.07 o 
  -5   3   9      155.48      188.89     19.64 o 
  -3   3   9    25456.37    27051.30    339.96 o 
  -1   3   9    25461.17    25840.94    335.64 o 
   1   3   9    12277.79    10937.67    185.14 o 
   3   3   9    21104.00    20358.03    287.28 o 
   5   3   9    32875.14    32333.94    439.73 o 
   7   3   9    32767.87    31058.52    406.04 o 
   9   3   9    57172.59    57342.38    687.03 o 
  11   3   9    52210.95    50785.23    643.45 o 
  13   3   9    46452.64    44717.43    679.45 o 
  15   3   9    86283.02    87058.90   1273.70 o 
  17   3   9    25867.50    25730.30    576.04 o 
  19   3   9    17060.06    17730.49    764.48 o 
  21   3   9    15419.38    15472.71    549.35 o 
  23   3   9     8932.40     9069.90    413.44 o 
  25   3   9     8310.70     7969.01    386.82 o 
  27   3   9     1700.59     1715.46    245.28 o 
 -28   4   9       17.30       14.29     25.02 o 
 -26   4   9      144.46      162.40     24.55 o 
 -24   4   9     1598.80     1495.03    114.08 o 
 -22   4   9      803.38      760.85     82.56 o 
 -20   4   9      460.87      370.62     48.65 o 
 -18   4   9      696.54      816.70     62.40 o 
 -16   4   9      374.39      339.25     42.63 o 
 -14   4   9      238.88      196.55     28.77 o 
 -12   4   9     1656.57     1840.47     81.39 o 
 -10   4   9      240.85      217.03     28.91 o 
  -8   4   9       10.19       42.05     15.46 o 
  -6   4   9     3510.94     3565.47    105.27 o 
  -4   4   9     2178.75     2240.02     77.28 o 
  -2   4   9       39.81       73.31     14.83 o 
   0   4   9       41.15       67.48     10.26 o 
   2   4   9      151.62      171.74     15.24 o 
   4   4   9       91.09       77.87     24.17 o 
   6   4   9      215.52      142.59     21.65 o 
   8   4   9      186.13      141.89     15.68 o 
  10   4   9      416.25      324.36     43.00 o 
  12   4   9      248.27      216.19     24.37 o 
  14   4   9      962.82      959.40     86.42 o 
  16   4   9     2035.21     2272.78    143.14 o 
  18   4   9       87.95       59.63     41.19 o 
  20   4   9      700.37      468.82     93.55 o 
  22   4   9      305.85      191.12     40.75 o 
  24   4   9       45.04      106.19     33.24 o 
  26   4   9       19.00       50.29     39.93 o 
 -27   5   9    13771.78    14581.87    477.30 o 
 -25   5   9    21077.59    21710.66    588.10 o 
 -23   5   9    22790.08    23288.71    597.93 o 
 -21   5   9    16764.89    17484.49    484.70 o 
 -19   5   9    25605.96    25879.04    524.29 o 
 -17   5   9    47475.16    47608.79    746.55 o 
 -15   5   9    41848.08    43077.18    670.98 o 
 -13   5   9    28567.72    29224.00    449.14 o 
 -11   5   9    12930.38    12781.33    274.35 o 
  -9   5   9     1009.68      840.63     46.11 o 
  -7   5   9     2857.67     2656.42     84.41 o 
  -5   5   9      285.85      295.91     31.47 o 
  -3   5   9     5569.82     5897.51    194.43 o 
  -1   5   9    13529.54    14223.76    326.59 o 
   1   5   9    13006.69    11674.62    291.80 o 
   3   5   9    22322.14    23077.92    372.50 o 
   5   5   9    60380.55    60040.93    791.40 o 
   7   5   9    60775.13    58088.72   1147.65 o 
   9   5   9    44867.45    44745.31    767.87 o 
  11   5   9    69626.88    70062.59   1322.51 o 
  13   5   9    37727.54    38340.39    740.70 o 
  15   5   9    78161.34    76086.01   1348.58 o 
  17   5   9    19439.55    19034.43    513.04 o 
  19   5   9     4965.92     5491.50    252.17 o 
  21   5   9    12090.42    11189.74    474.03 o 
  23   5   9     8013.59     7870.09    393.22 o 
  25   5   9     3605.59     3409.10    239.04 o 
 -26   6   9       33.01       34.29     41.20 o 
 -24   6   9      446.94      399.34     36.91 o 
 -22   6   9       25.77       68.54     30.60 o 
 -20   6   9       22.54       48.49     26.62 o 
 -18   6   9       28.70       55.74     15.18 o 
 -16   6   9      443.63      428.67     55.94 o 
 -14   6   9      943.50      829.94     69.70 o 
 -12   6   9      273.84      144.08     19.11 o 
 -10   6   9      557.15      495.25     43.59 o 
  -8   6   9      396.01      430.72     33.02 o 
  -6   6   9      388.47      380.71     35.65 o 
  -4   6   9       89.28       69.28     22.48 o 
  -2   6   9      543.97      393.77     39.49 o 
   0   6   9     2469.56     2505.26    124.23 o 
   2   6   9      246.69      176.86     31.90 o 
   4   6   9      868.81      679.96     59.59 o 
   6   6   9     8127.83     8150.66    255.56 o 
   8   6   9      498.48      470.51     59.99 o 
  10   6   9      201.62      167.56     23.25 o 
  12   6   9      240.50      172.99     22.98 o 
  14   6   9      387.69      287.83     40.51 o 
  16   6   9      502.83      383.61     52.43 o 
  18   6   9      286.89      192.45     24.26 o 
  20   6   9      241.01      154.53     28.39 o 
  22   6   9       79.97      109.14     33.95 o 
 -23   7   9    19965.81    20418.53    643.33 o 
 -21   7   9    19240.77    19261.67    522.55 o 
 -19   7   9    14676.19    15460.18    441.56 o 
 -17   7   9    25622.05    25178.35    571.37 o 
 -15   7   9    19886.47    19603.35    469.77 o 
 -13   7   9    13430.59    13540.97    357.07 o 
 -11   7   9    13407.20    13692.24    305.42 o 
  -9   7   9     4951.03     4769.57    205.97 o 
  -7   7   9     1886.94     2048.81     99.55 o 
  -5   7   9     1146.98     1335.42     73.28 o 
  -3   7   9     2572.93     2606.16    129.64 o 
  -1   7   9     8532.26     8126.25    255.99 o 
   1   7   9     2840.22     2647.08    133.92 o 
   3   7   9     6532.37     6758.66    191.87 o 
   5   7   9    48331.19    48334.00    779.99 o 
   7   7   9    82619.11    84002.64   1212.36 o 
   9   7   9    44858.66    46266.84    911.91 o 
  11   7   9    34408.63    34371.14    830.36 o 
  13   7   9    15202.08    15369.62    440.54 o 
  15   7   9    21872.51    21479.21    555.57 o 
  17   7   9    13553.89    13342.50    434.97 o 
  19   7   9    10547.10    10449.70    387.76 o 
  21   7   9     9938.33     9878.85    394.42 o 
 -20   8   9      243.76      245.90     66.79 o 
 -18   8   9       51.09       96.09     23.39 o 
 -16   8   9       60.62       41.63     41.45 o 
 -14   8   9      157.43      107.02     21.31 o 
 -12   8   9      170.29      150.27     21.91 o 
 -10   8   9      107.31      135.78     15.75 o 
  -8   8   9      270.73      178.64     27.63 o 
  -6   8   9      243.77      294.48     33.80 o 
  -4   8   9      139.74      203.52     26.25 o 
  -2   8   9      429.14      401.89     53.37 o 
   0   8   9      339.50      289.18     35.96 o 
   2   8   9      508.05      468.04     70.29 o 
   4   8   9     4577.07     4398.92    184.02 o 
   6   8   9     1798.46     1725.34    106.83 o 
   8   8   9      321.24      293.92     41.02 o 
  10   8   9        0.39       -6.15     22.50 o 
  12   8   9      127.65       82.58     24.01 o 
  14   8   9      267.72      291.70     50.92 o 
  16   8   9       68.42       29.44     21.40 o 
  18   8   9      442.89      426.86     58.27 o 
 -17   9   9    17714.98    17336.29    549.05 o 
 -15   9   9    10636.57    10787.83    396.04 o 
 -13   9   9     8163.01     8002.81    316.12 o 
 -11   9   9     3940.51     4203.94    197.69 o 
  -9   9   9     1384.77     1386.08     89.36 o 
  -7   9   9     1221.13     1200.87    166.23 o 
  -5   9   9     1444.91     1187.84    131.40 o 
  -3   9   9     1966.38     1696.06    123.85 o 
  -1   9   9     2737.43     2449.04    205.17 o 
   1   9   9     3471.59     3393.26    188.25 o 
   3   9   9     9251.44     9486.67    300.80 o 
   5   9   9    13073.58    12974.95    391.45 o 
   7   9   9    17349.50    17718.44    442.65 o 
   9   9   9    16957.59    16592.98    445.10 o 
  11   9   9    11508.08    11002.33    372.30 o 
  13   9   9    14598.56    14940.01    451.52 o 
 -12  10   9      242.70      174.78     23.77 o 
 -10  10   9       25.10       97.17     20.07 o 
  -8  10   9      342.54      421.83     32.67 o 
  -6  10   9      311.02      186.89     88.46 o 
  -4  10   9      162.75      152.88     59.21 o 
  -2  10   9      661.95      602.74     94.72 o 
   0  10   9       79.07      124.36     36.39 o 
   2  10   9      299.28      178.44     22.96 o 
   4  10   9       25.85      -28.36     40.37 o 
   6  10   9        4.81       -2.08     26.71 o 
   8  10   9        5.69       41.74     22.62 o 
 -30   0  10     1069.53      953.05    223.91 o 
 -28   0  10     1531.88     1332.78    291.16 o 
 -26   0  10      165.16       71.36     43.94 o 
 -24   0  10     5381.51     4969.72    262.79 o 
 -22   0  10     5980.78     5977.44    284.37 o 
 -20   0  10     8253.35     8175.25    331.35 o 
 -18   0  10     1840.04     1791.03    129.59 o 
 -16   0  10     3966.63     3749.89    227.93 o 
 -14   0  10     8509.74     7964.43    289.75 o 
 -12   0  10    10589.29     9329.43    390.04 o 
 -10   0  10    47376.22    45579.50   1025.27 o 
  -8   0  10   169941.09   165829.13   2276.01 o 
  -6   0  10   168177.13   167859.19   2277.54 o 
  -4   0  10    74565.73    70999.70   1305.03 o 
  -2   0  10   137789.28   146831.31   3833.85 o 
   0   0  10    94433.03    94238.06   1714.50 o 
   2   0  10    40065.93    37403.91   1173.06 o 
   4   0  10   130382.19   134831.64   2332.68 o 
   6   0  10    13084.50    12752.72    340.49 o 
   8   0  10      569.35      516.92     47.00 o 
  10   0  10       84.97       57.31     17.04 o 
  12   0  10       25.90       36.92     12.63 o 
  14   0  10    22401.41    24036.21    512.04 o 
  16   0  10     4494.13     4090.79    187.15 o 
  18   0  10    22754.81    22482.02    522.97 o 
  20   0  10    19354.89    18319.77   1005.53 o 
  22   0  10     7969.94     8305.64    652.23 o 
  24   0  10    21266.69    21930.67   1198.69 o 
  26   0  10    27665.60    27796.97   1426.71 o 
  28   0  10    21804.32    22723.38   1297.28 o 
 -31   1  10      102.80      117.52     38.78 o 
 -29   1  10      122.10      120.70     38.21 o 
 -27   1  10      128.75      203.09     28.60 o 
 -25   1  10      401.86      632.69     81.23 o 
 -23   1  10      668.39      858.38     54.54 o 
 -21   1  10       46.04       59.46     15.57 o 
 -19   1  10       71.62      126.51     19.83 o 
 -17   1  10      142.03       97.47     17.93 o 
 -15   1  10     2518.35     2436.20    104.42 o 
 -13   1  10        7.82       50.34      9.72 o 
 -11   1  10      216.00      181.72     27.97 o 
  -9   1  10      839.65      564.73     42.82 o 
  -7   1  10    12409.37    13239.36    249.09 o 
  -5   1  10    10991.15    11366.85    203.85 o 
  -3   1  10     7827.92     7604.28    169.53 o 
  -1   1  10        7.77       34.35     10.33 o 
   1   1  10     1769.09     2311.61    106.66 o 
   3   1  10      270.04      315.82     26.86 o 
   5   1  10     3282.31     3323.16    103.65 o 
   7   1  10     1555.77     1651.52     70.61 o 
   9   1  10     1657.42     1418.00     67.23 o 
  11   1  10      902.53      826.08     52.14 o 
  13   1  10      506.11      621.42     66.78 o 
  15   1  10      540.49      410.16     39.31 o 
  17   1  10      924.67      850.14     85.86 o 
  19   1  10     1209.85     1154.07     88.11 o 
  21   1  10     3217.66     3288.05    161.07 o 
  23   1  10     1034.05      992.56    155.06 o 
  25   1  10      531.52      488.57     67.67 o 
  27   1  10        8.02      -17.09     39.88 o 
 -30   2  10     5435.03     5737.64    337.61 o 
 -28   2  10     6887.96     6773.87    301.68 o 
 -26   2  10     1525.91     1305.73    112.37 o 
 -24   2  10     5918.10     5576.29    255.30 o 
 -22   2  10     2771.86     2583.63    154.60 o 
 -20   2  10     5465.15     5365.14    216.28 o 
 -18   2  10    10050.10    10243.51    257.43 o 
 -16   2  10    29463.25    29319.19    517.21 o 
 -14   2  10    31340.34    30395.80    426.74 o 
 -12   2  10    79531.08    78050.04    942.24 o 
 -10   2  10    60476.80    60790.87    730.89 o 
  -8   2  10    46113.34    46019.27    584.00 o 
  -6   2  10   118985.73   120107.38   1105.33 o 
  -4   2  10    82152.20    79024.27    836.21 o 
  -2   2  10   101329.57   101237.20   1020.45 o 
   0   2  10    89164.43    89553.59    804.64 o 
   2   2  10    30785.16    30132.12    385.79 o 
   4   2  10    55962.39    56402.80    614.74 o 
   6   2  10    17998.42    17736.80    283.85 o 
   8   2  10     9375.08     9433.80    217.49 o 
  10   2  10     1072.80     1080.60     59.91 o 
  12   2  10      633.22      729.50     51.20 o 
  14   2  10     7514.00     7636.90    238.83 o 
  16   2  10     8637.69     8586.20    267.53 o 
  18   2  10    38353.64    38927.51    687.41 o 
  20   2  10    23785.95    23451.25    517.30 o 
  22   2  10    23630.61    23652.68    534.07 o 
  24   2  10    16955.99    17129.90    587.70 o 
  26   2  10    18688.37    17944.00    762.97 o 
 -29   3  10      495.23      350.65     36.20 o 
 -27   3  10      469.13      521.23     44.90 o 
 -25   3  10      761.62      815.00     87.29 o 
 -23   3  10      307.00      228.00     30.00 o 
 -21   3  10     1850.59     1742.03    122.44 o 
 -19   3  10      341.79      284.34     39.99 o 
 -17   3  10       38.97       83.64     13.82 o 
 -15   3  10     5918.89     5933.26    176.47 o 
 -13   3  10       63.21       42.13     11.26 o 
 -11   3  10       86.90       88.00     10.89 o 
  -9   3  10    15190.80    15634.20    283.11 o 
  -7   3  10       99.36       72.99     12.38 o 
  -5   3  10     9159.37     9349.60    191.62 o 
  -3   3  10    11393.54    12412.36    225.25 o 
  -1   3  10     8871.57     9322.16    151.27 o 
   1   3  10        0.15       14.58      8.93 o 
   3   3  10      611.62      525.26     35.35 o 
   5   3  10    14080.69    14772.19    269.55 o 
   7   3  10     2529.14     2700.75    111.73 o 
   9   3  10      689.66      579.47     47.03 o 
  11   3  10     1038.10     1103.64     71.39 o 
  13   3  10      111.82       98.65     25.53 o 
  15   3  10       98.45       87.23     15.96 o 
  17   3  10     1393.16     1323.48    129.21 o 
  19   3  10      140.49      227.11     29.59 o 
  21   3  10      253.08      202.21     46.03 o 
  23   3  10      504.72      409.01    110.01 o 
  25   3  10       57.19       29.48     47.92 o 
 -28   4  10     4339.27     4282.34    228.69 o 
 -26   4  10     1617.70     1420.83    115.68 o 
 -24   4  10     3419.01     3353.61    190.89 o 
 -22   4  10     1660.87     1623.47    125.37 o 
 -20   4  10     1626.88     1550.77    119.63 o 
 -18   4  10    15040.73    15025.50    414.27 o 
 -16   4  10    49653.31    51336.48    871.90 o 
 -14   4  10    33557.47    33569.74    503.17 o 
 -12   4  10    57373.67    58096.79    743.61 o 
 -10   4  10    34254.60    33725.02    581.96 o 
  -8   4  10    30205.92    29860.20    398.38 o 
  -6   4  10    60000.68    60553.05    647.55 o 
  -4   4  10    81438.54    77952.36    785.00 o 
  -2   4  10    73626.20    74753.07    781.47 o 
   0   4  10    46132.29    45247.61    503.05 o 
   2   4  10    39431.99    38964.26    497.32 o 
   4   4  10    18233.77    17492.61    277.14 o 
   6   4  10     4841.05     4558.78    146.99 o 
   8   4  10    18084.31    17758.46    355.74 o 
  10   4  10     5154.16     5119.48    208.49 o 
  12   4  10      239.59      173.38     23.82 o 
  14   4  10     1652.23     1366.51    106.53 o 
  16   4  10    16168.24    15723.34    448.87 o 
  18   4  10    18912.29    19127.17    615.17 o 
  20   4  10    12853.18    13026.33    505.81 o 
  22   4  10    14394.34    14497.57    553.32 o 
  24   4  10    11825.07    12887.46    528.76 o 
 -27   5  10      113.67      191.41     25.22 o 
 -25   5  10      253.22      290.97     43.29 o 
 -23   5  10      943.23      915.69     66.59 o 
 -21   5  10      947.41     1013.82     80.71 o 
 -19   5  10      101.83      133.02     40.47 o 
 -17   5  10     1481.24     1629.49     94.47 o 
 -15   5  10      394.79      407.84     33.23 o 
 -13   5  10      285.04      292.05     24.77 o 
 -11   5  10      155.15      169.28     29.02 o 
  -9   5  10     1206.46     1020.19     74.23 o 
  -7   5  10     2023.63     1613.50     69.74 o 
  -5   5  10     1956.31     1962.12     71.58 o 
  -3   5  10      260.13      156.38     22.11 o 
  -1   5  10      718.45      756.27     69.60 o 
   1   5  10     3107.85     3303.20    101.45 o 
   3   5  10    11244.81    11086.14    203.20 o 
   5   5  10       44.28       52.64     23.78 o 
   7   5  10     1729.45     1730.75    105.20 o 
   9   5  10      210.42      264.09     40.66 o 
  11   5  10        1.82       16.18     33.58 o 
  13   5  10      339.46      416.57     55.98 o 
  15   5  10     2864.51     3010.28    170.55 o 
  17   5  10       29.90       35.53     18.60 o 
  19   5  10        0.45       58.54     23.72 o 
  21   5  10       11.28       -0.83     25.84 o 
  23   5  10      138.12      150.97     30.29 o 
 -26   6  10     2407.32     2193.73    141.72 o 
 -24   6  10      209.13      210.90     31.30 o 
 -22   6  10      704.74      588.87     61.25 o 
 -20   6  10      194.59      169.85     48.29 o 
 -18   6  10     8796.30     8402.88    298.49 o 
 -16   6  10    22940.68    23095.98    523.53 o 
 -14   6  10    18536.20    18528.39    437.10 o 
 -12   6  10    32370.77    32857.22    547.10 o 
 -10   6  10    26389.54    25069.00    488.75 o 
  -8   6  10    35667.75    34470.13    591.05 o 
  -6   6  10    41798.68    40270.85    597.15 o 
  -4   6  10    33537.10    32869.75    590.98 o 
  -2   6  10    22720.56    22757.56    513.48 o 
   0   6  10    23653.92    22808.31    489.96 o 
   2   6  10    48713.45    48172.79    589.28 o 
   4   6  10     9266.77     9093.90    222.26 o 
   6   6  10     2088.65     1909.62    111.38 o 
   8   6  10    12335.70    12720.14    354.66 o 
  10   6  10      969.91      953.51     83.38 o 
  12   6  10      440.98      374.38     53.13 o 
  14   6  10      744.52      803.47     94.91 o 
  16   6  10     1431.23     1548.01    112.16 o 
  18   6  10     4900.75     4643.55    235.84 o 
  20   6  10     8607.27     8939.39    422.34 o 
  22   6  10    14096.65    14481.16    574.25 o 
 -23   7  10      186.53       59.95     38.36 o 
 -21   7  10     1699.81     1682.04    125.60 o 
 -19   7  10     1642.36     1832.21    116.16 o 
 -17   7  10      382.17      367.38     41.05 o 
 -15   7  10        0.10      -20.24     23.46 o 
 -13   7  10      433.75      466.09     38.65 o 
 -11   7  10      326.48      302.69     23.57 o 
  -9   7  10      674.75      656.79     67.59 o 
  -7   7  10       39.34      106.81     27.65 o 
  -5   7  10     2016.44     2057.99    100.16 o 
  -3   7  10     1429.40     1352.42     90.90 o 
  -1   7  10      149.02      184.57     22.01 o 
   1   7  10      319.99      329.55     50.33 o 
   3   7  10     1261.14     1367.53     73.80 o 
   5   7  10     9951.87    10342.24    293.56 o 
   7   7  10     2574.52     2746.80    143.51 o 
   9   7  10      787.58      644.24     75.67 o 
  11   7  10      562.91      482.03     61.23 o 
  13   7  10       35.06        3.68     21.65 o 
  15   7  10      237.40      200.67     27.16 o 
  17   7  10      127.38       69.64     21.63 o 
  19   7  10      157.74      232.77     27.43 o 
 -20   8  10     2979.78     3081.77    203.39 o 
 -18   8  10     4358.67     4416.28    240.55 o 
 -16   8  10     7821.23     8088.67    333.34 o 
 -14   8  10     6082.79     6363.21    237.07 o 
 -12   8  10    10534.73    10814.13    280.36 o 
 -10   8  10    19157.66    18594.46    369.84 o 
  -8   8  10    24405.48    24282.43    566.55 o 
  -6   8  10    43441.65    43855.43    731.54 o 
  -4   8  10    43252.86    45311.26    690.99 o 
  -2   8  10    39412.62    40643.31    758.86 o 
   0   8  10    21884.42    22271.74    669.70 o 
   2   8  10    16298.66    16657.51    470.22 o 
   4   8  10    13526.80    13654.03    341.86 o 
   6   8  10     1649.62     1586.14     97.96 o 
   8   8  10     1267.86      962.02    130.07 o 
  10   8  10       64.25       81.72     21.15 o 
  12   8  10     1446.80     1292.21    110.59 o 
  14   8  10      484.87      617.93     80.58 o 
  16   8  10     1038.27      806.96     83.83 o 
 -15   9  10        0.84      -22.90     22.90 o 
 -13   9  10       24.49       65.18     21.09 o 
 -11   9  10      145.48      124.19     34.49 o 
  -9   9  10     3070.27     2831.03    175.45 o 
  -7   9  10      750.80      562.97    104.89 o 
  -5   9  10      281.47      299.30     57.82 o 
  -3   9  10      579.58      399.53     46.63 o 
  -1   9  10     1682.07     1436.49    146.94 o 
   1   9  10     1816.89     1958.78    129.02 o 
   3   9  10       92.54      122.90     22.64 o 
   5   9  10      726.26      665.15     58.49 o 
   7   9  10      671.61      582.21     57.23 o 
   9   9  10      469.62      325.17     70.63 o 
  11   9  10      424.10      513.49     40.63 o 
  13   9  10       11.63       69.22     30.18 o 
 -10  10  10    14689.09    15022.24    425.80 o 
  -8  10  10    14059.34    15087.17    401.65 o 
  -6  10  10    20374.22    20634.12    877.38 o 
  -4  10  10    18891.13    18943.88    987.15 o 
  -2  10  10    14499.59    14327.38    831.34 o 
   0  10  10    14124.00    14299.84    645.96 o 
   2  10  10     7098.86     7531.11    229.56 o 
   4  10  10     7153.92     7189.19    252.12 o 
   6  10  10     3963.01     3996.82    227.25 o 
 -29   1  11    14557.86    15451.96    873.22 o 
 -27   1  11    18513.92    19657.76    556.39 o 
 -25   1  11    24476.67    24522.85    620.75 o 
 -23   1  11    61496.85    60563.94   1025.24 o 
 -21   1  11    39576.48    40287.57    633.62 o 
 -19   1  11    33924.23    33843.62    547.93 o 
 -17   1  11    25036.76    24744.10    434.81 o 
 -15   1  11    26815.31    26762.63    440.31 o 
 -13   1  11     8747.89     8371.58    235.03 o 
 -11   1  11    51047.45    53660.48    843.24 o 
  -9   1  11      489.20      596.35     46.80 o 
  -7   1  11      364.89      434.67     40.80 o 
  -5   1  11      251.95      193.38     15.64 o 
  -3   1  11    14536.95    15009.58    265.88 o 
  -1   1  11    84474.58    89739.55   1046.56 o 
   1   1  11    34894.00    35053.97    574.94 o 
   3   1  11    27252.90    24245.49    409.28 o 
   5   1  11   130163.17   134408.56   1365.36 o 
   7   1  11    97219.61    96316.45    967.86 o 
   9   1  11    54995.24    55045.04    701.41 o 
  11   1  11    54663.34    55165.90    718.29 o 
  13   1  11    31297.86    29916.21    487.57 o 
  15   1  11    14474.35    13288.45    340.67 o 
  17   1  11    52811.66    53023.02    911.00 o 
  19   1  11    28379.48    27997.58    568.37 o 
  21   1  11     6277.32     6330.81    237.42 o 
  23   1  11     5011.35     5507.76    365.89 o 
  25   1  11     1265.68     1248.70    133.50 o 
  27   1  11      113.76      -10.29     41.03 o 
 -30   2  11      301.56      308.39     44.68 o 
 -28   2  11        5.18       12.40     46.82 o 
 -26   2  11       56.52       46.90     37.38 o 
 -24   2  11        0.92      -20.27     23.58 o 
 -22   2  11      369.19      365.38     60.58 o 
 -20   2  11        6.98       15.75     15.15 o 
 -18   2  11      884.84      928.19     66.72 o 
 -16   2  11     1045.54     1000.09     61.51 o 
 -14   2  11     1157.87     1086.82     82.32 o 
 -12   2  11       24.21       96.29     14.33 o 
 -10   2  11     3347.11     2829.38    109.43 o 
  -8   2  11      119.95      187.81     19.12 o 
  -6   2  11      416.15      445.50     30.82 o 
  -4   2  11        0.24       -2.15      8.76 o 
  -2   2  11     2932.21     2816.34     96.37 o 
   0   2  11       29.25       25.64      9.85 o 
   2   2  11      215.77      229.04     32.81 o 
   4   2  11      163.90      131.41     23.46 o 
   6   2  11       22.59       15.01     10.70 o 
   8   2  11      207.86      331.06     26.35 o 
  10   2  11      849.30      939.27     66.72 o 
  12   2  11      109.83      119.96     24.88 o 
  14   2  11     1118.31      900.01     87.43 o 
  16   2  11     3601.32     3670.65    164.60 o 
  18   2  11     1551.91     1570.40    101.64 o 
  20   2  11       43.76       79.60     20.49 o 
  22   2  11      570.54      656.92     52.74 o 
  24   2  11      180.17      241.06     43.83 o 
  26   2  11      327.39      208.00     56.53 o 
 -29   3  11    10447.15    11540.73    426.81 o 
 -27   3  11    11353.77    11950.80    424.22 o 
 -25   3  11    14288.39    14999.83    471.68 o 
 -23   3  11    18426.27    17722.87    502.16 o 
 -21   3  11    24566.77    24865.29    594.83 o 
 -19   3  11    32979.16    33696.26    691.63 o 
 -17   3  11    30920.28    31025.38    554.21 o 
 -15   3  11    43569.29    43371.71    685.45 o 
 -13   3  11    19043.20    17754.57    376.42 o 
 -11   3  11    26001.21    26141.51    392.40 o 
  -9   3  11     1506.75     1880.74     87.51 o 
  -7   3  11      842.56      991.41     57.79 o 
  -5   3  11      610.30      593.24     44.58 o 
  -3   3  11     5036.35     4810.47    129.89 o 
  -1   3  11    18888.28    19198.51    277.86 o 
   1   3  11    36456.94    35448.62    392.32 o 
   3   3  11    24260.42    23677.12    368.79 o 
   5   3  11     5287.06     5224.63    150.19 o 
   7   3  11    42230.14    42065.25    628.35 o 
   9   3  11    52325.81    51446.36    650.33 o 
  11   3  11    75022.13    75292.59    918.85 o 
  13   3  11    62909.37    63853.76    931.91 o 
  15   3  11    47322.46    46752.93    878.97 o 
  17   3  11    42503.76    42207.80   1055.53 o 
  19   3  11    21512.11    20106.22    550.38 o 
  21   3  11     5943.11     6017.45    282.55 o 
  23   3  11     3190.26     2992.29    184.82 o 
  25   3  11     4394.69     4295.65    231.86 o 
 -28   4  11       12.99       40.12     25.30 o 
 -26   4  11      945.02      794.16     67.96 o 
 -24   4  11      329.36      407.83     39.35 o 
 -22   4  11       40.90       35.76     35.87 o 
 -20   4  11      168.07      146.21     28.22 o 
 -18   4  11      598.02      554.36     69.61 o 
 -16   4  11     2235.66     2142.05    108.56 o 
 -14   4  11        0.35       49.04     13.32 o 
 -12   4  11       79.12      103.01     15.99 o 
 -10   4  11     1285.64     1095.16     74.04 o 
  -8   4  11       96.58      172.96     15.83 o 
  -6   4  11     1120.63     1062.12     59.00 o 
  -4   4  11     2445.56     2473.25     99.35 o 
  -2   4  11     1870.18     1956.18     68.77 o 
   0   4  11     5606.82     5769.71    134.39 o 
   2   4  11     2592.07     2813.76     91.73 o 
   4   4  11     1589.93     1497.47     78.09 o 
   6   4  11        2.14      -10.07     10.30 o 
   8   4  11      824.83      845.19     60.85 o 
  10   4  11      886.87      903.20     77.02 o 
  12   4  11      215.09      130.52     23.02 o 
  14   4  11      196.85      244.86     28.95 o 
  16   4  11      187.01      157.48     34.06 o 
  18   4  11      397.96      365.62     45.88 o 
  20   4  11      460.42      291.75     53.24 o 
  22   4  11      105.45      125.19     46.35 o 
  24   4  11      300.77      264.17     59.69 o 
 -27   5  11    19045.42    19576.59    577.30 o 
 -25   5  11    14480.09    14914.70    474.65 o 
 -23   5  11    13431.73    13377.65    430.60 o 
 -21   5  11    29634.24    29436.71    671.42 o 
 -19   5  11    17020.65    17483.65    468.17 o 
 -17   5  11    14003.19    13875.33    347.66 o 
 -15   5  11    31641.15    32446.08    565.77 o 
 -13   5  11    18458.13    18411.66    452.95 o 
 -11   5  11     5659.48     5422.66    196.08 o 
  -9   5  11      400.85      264.47     32.56 o 
  -7   5  11       17.10       65.94     20.63 o 
  -5   5  11        5.32        8.58     20.25 o 
  -3   5  11     8391.93     7898.32    147.78 o 
  -1   5  11    23171.35    23160.21    314.41 o 
   1   5  11    25010.65    24588.06    341.20 o 
   3   5  11    19696.65    19285.06    349.47 o 
   5   5  11     6264.24     6100.10    180.41 o 
   7   5  11    51596.49    51186.18    768.98 o 
   9   5  11    66046.70    65140.85    999.43 o 
  11   5  11    61040.84    61829.14   1020.49 o 
  13   5  11    49564.08    48251.23    883.73 o 
  15   5  11    60620.84    60520.13   1057.64 o 
  17   5  11    18536.84    18611.26    616.40 o 
  19   5  11    10740.12    10544.46    454.87 o 
  21   5  11     2809.66     3129.15    225.06 o 
  23   5  11      175.27      249.57     34.76 o 
 -24   6  11        0.02      -24.06     24.06 o 
 -22   6  11      527.94      472.22     85.13 o 
 -20   6  11      160.38      103.54     35.81 o 
 -18   6  11      210.98      174.53     25.83 o 
 -16   6  11        8.62       62.93     16.18 o 
 -14   6  11      124.51      117.54     29.53 o 
 -12   6  11      447.32      408.76     51.62 o 
 -10   6  11      253.28      221.97     32.53 o 
  -8   6  11      464.79      519.10     45.65 o 
  -6   6  11      746.56      676.53     50.30 o 
  -4   6  11     3853.78     3999.37    169.65 o 
  -2   6  11     2471.90     2786.80    156.31 o 
   0   6  11     1983.97     1808.50     60.09 o 
   2   6  11     1485.30     1313.61     76.21 o 
   4   6  11      121.74      111.32     17.91 o 
   6   6  11      751.29      777.44     81.42 o 
   8   6  11      331.00      296.62     48.65 o 
  10   6  11      476.01      337.05     63.16 o 
  12   6  11      580.09      543.16     69.35 o 
  14   6  11      440.65      486.24     51.35 o 
  16   6  11        5.58      -22.01     22.01 o 
  18   6  11        7.85       -3.91     24.29 o 
  20   6  11       51.27       12.70     26.69 o 
 -23   7  11    16883.98    16581.49    577.51 o 
 -21   7  11    22074.79    22195.51    664.17 o 
 -19   7  11     4804.51     4551.12    246.19 o 
 -17   7  11     3526.27     3377.92    170.42 o 
 -15   7  11    15963.51    16696.96    431.43 o 
 -13   7  11    13918.24    14491.75    340.83 o 
 -11   7  11    11514.75    11937.17    372.78 o 
  -9   7  11     2219.12     2229.62    116.08 o 
  -7   7  11       14.40       46.52     19.28 o 
  -5   7  11        6.39       36.08     21.97 o 
  -3   7  11     3962.92     3948.09    172.88 o 
  -1   7  11     9855.64    10171.11    367.32 o 
   1   7  11    16548.48    16850.19    444.39 o 
   3   7  11    23880.83    24462.94    454.80 o 
   5   7  11    21766.76    21716.90    442.58 o 
   7   7  11    48868.98    48435.35    796.90 o 
   9   7  11    37160.62    36537.37    913.96 o 
  11   7  11    28010.84    27732.56    628.76 o 
  13   7  11    14084.02    14018.82    432.59 o 
  15   7  11    15565.24    15756.51    475.64 o 
  17   7  11    15142.86    14879.85    471.73 o 
  19   7  11    10548.09     9761.74    447.06 o 
 -20   8  11       11.50        3.35     32.07 o 
 -18   8  11        5.86       18.42     22.41 o 
 -16   8  11      887.01      843.33     71.46 o 
 -14   8  11      314.50      273.84     40.73 o 
 -12   8  11       17.13       12.28     33.45 o 
 -10   8  11      272.85      225.22     24.26 o 
  -8   8  11      896.46      865.26     75.97 o 
  -6   8  11     2865.13     2880.06    128.95 o 
  -4   8  11     2841.69     2993.73    132.20 o 
  -2   8  11     1781.65     1613.50    129.83 o 
   0   8  11        6.51        2.51     23.33 o 
   2   8  11     1239.07     1229.92     81.61 o 
   4   8  11       32.27       33.41     25.11 o 
   6   8  11     1692.98     1659.47    101.08 o 
   8   8  11      257.91      181.34     34.63 o 
  10   8  11       21.44        4.65     24.09 o 
  12   8  11      292.11      308.16     58.93 o 
  14   8  11      491.28      391.17     52.05 o 
  16   8  11        0.41       -3.11     26.19 o 
 -15   9  11     9641.90     9299.41    405.09 o 
 -13   9  11     3852.36     3928.80    195.20 o 
 -11   9  11     3782.89     4081.33    185.86 o 
  -9   9  11      823.07      777.81     54.17 o 
  -7   9  11       78.27       88.66     25.39 o 
  -5   9  11       18.12       20.40     22.41 o 
  -3   9  11     1626.81     1736.27    103.59 o 
  -1   9  11     2593.94     2972.04    175.07 o 
   1   9  11    12667.32    12851.73    480.06 o 
   3   9  11    11773.74    11943.07    296.53 o 
   5   9  11     7041.48     7225.15    234.43 o 
   7   9  11    21750.25    21706.78    503.07 o 
   9   9  11    17805.67    17866.80    482.30 o 
  11   9  11    17541.68    17113.84    487.14 o 
  -8  10  11      186.14      161.26    117.14 o 
  -6  10  11      555.06      536.14    111.71 o 
  -4  10  11      122.46      283.22     63.86 o 
  -2  10  11        0.16      -40.39     40.39 o 
   0  10  11     1387.77     1242.67    185.92 o 
   2  10  11      279.07      235.32     32.73 o 
   4  10  11      108.67       93.24     34.51 o 
 -30   0  12     5144.86     5570.39    591.04 o 
 -28   0  12      700.44      418.32    102.89 o 
 -26   0  12      540.79      801.09    208.19 o 
 -24   0  12     4204.83     3597.05    216.16 o 
 -22   0  12     2981.08     3044.34    193.09 o 
 -20   0  12     7587.38     7885.52    332.77 o 
 -18   0  12     8384.54     8908.39    344.38 o 
 -16   0  12     8382.74     8499.75    324.26 o 
 -14   0  12     7009.59     6574.10    459.81 o 
 -12   0  12     6438.96     5778.99    522.61 o 
 -10   0  12    67824.32    70551.79   1465.58 o 
  -8   0  12   111290.18   111609.72   1672.10 o 
  -6   0  12    82196.49    81447.32   1292.56 o 
  -4   0  12   101541.13   103431.81   2297.57 o 
  -2   0  12    41395.28    39773.06    943.78 o 
   0   0  12   109130.36   114695.99   2093.90 o 
   2   0  12    29081.65    27334.89    735.05 o 
   4   0  12    36096.21    36030.16    892.38 o 
   6   0  12     9323.55    10004.77    405.32 o 
   8   0  12     3177.77     3442.22    223.01 o 
  10   0  12      290.86      233.72     80.88 o 
  12   0  12     4910.29     4920.13    238.48 o 
  14   0  12      622.72      677.25     76.60 o 
  16   0  12    10684.74    11770.64    359.60 o 
  18   0  12    17988.91    17605.45    467.08 o 
  20   0  12    24735.04    25159.85   1236.27 o 
  22   0  12    53290.82    53656.07   2049.61 o 
  24   0  12    56223.98    57280.36   2199.15 o 
  26   0  12    24371.85    23858.79   1315.50 o 
 -29   1  12       54.03      112.74     42.47 o 
 -27   1  12       80.99      207.49     34.35 o 
 -25   1  12      343.50      559.05     42.37 o 
 -23   1  12      863.84     1022.04     83.09 o 
 -21   1  12       79.08      117.84     16.92 o 
 -19   1  12       13.03       15.52     13.08 o 
 -17   1  12      482.50      361.98     55.05 o 
 -15   1  12      239.42      194.95     24.53 o 
 -13   1  12      249.66      271.28     40.09 o 
 -11   1  12     4297.24     4442.95    185.54 o 
  -9   1  12     1289.39     1636.19     89.60 o 
  -7   1  12     2437.45     2110.07    126.26 o 
  -5   1  12     4128.75     4162.87    120.46 o 
  -3   1  12    10310.40    11015.41    227.85 o 
  -1   1  12       41.33       63.52     16.90 o 
   1   1  12     8653.65     9184.14    229.03 o 
   3   1  12       71.66       48.85     12.78 o 
   5   1  12      157.23      150.05     18.96 o 
   7   1  12       15.27       18.67     13.66 o 
   9   1  12        0.01       14.20     11.34 o 
  11   1  12      728.49      601.51     62.49 o 
  13   1  12       99.98      130.76     17.62 o 
  15   1  12     1214.09     1097.34     72.00 o 
  17   1  12     1299.20     1347.65     89.70 o 
  19   1  12     1055.31     1133.68     78.56 o 
  21   1  12       34.63      -24.46     26.05 o 
  23   1  12      407.06      195.08     57.19 o 
  25   1  12      823.80      665.36     97.15 o 
 -28   2  12      105.27       82.32     40.21 o 
 -26   2  12       22.58       33.35     29.53 o 
 -24   2  12     1020.85      747.25     87.43 o 
 -22   2  12      135.51       78.65     19.10 o 
 -20   2  12     6638.56     6326.83    228.80 o 
 -18   2  12    13275.05    13452.06    343.42 o 
 -16   2  12    28869.87    28814.04    529.02 o 
 -14   2  12    54223.39    53832.98    989.34 o 
 -12   2  12    51479.59    50965.48    842.02 o 
 -10   2  12    31033.04    30241.63    464.51 o 
  -8   2  12    62546.82    60014.41    735.44 o 
  -6   2  12    43515.91    42046.61    562.28 o 
  -4   2  12    64778.05    63325.71    686.57 o 
  -2   2  12    57420.04    55389.66    742.64 o 
   0   2  12   107347.13   111068.34   1274.03 o 
   2   2  12    27330.14    25453.36    407.24 o 
   4   2  12    17291.90    16847.96    286.98 o 
   6   2  12    10277.57    10358.29    218.11 o 
   8   2  12     2328.09     2324.89     93.19 o 
  10   2  12      257.00      255.41     29.84 o 
  12   2  12     1105.19     1109.00     76.36 o 
  14   2  12    18258.07    18057.18    432.89 o 
  16   2  12     9441.32     9561.86    291.99 o 
  18   2  12    18859.87    18951.82    453.22 o 
  20   2  12    17577.66    17941.54    450.05 o 
  22   2  12    20815.55    20824.38    504.11 o 
  24   2  12    20109.93    19627.87   1205.04 o 
  26   2  12    20781.65    20682.84   1271.05 o 
 -29   3  12      211.61      172.38     28.90 o 
 -27   3  12      712.70      839.27     74.00 o 
 -25   3  12        0.21      101.06     26.54 o 
 -23   3  12        6.79       90.84     37.54 o 
 -21   3  12      168.62      171.67     40.49 o 
 -19   3  12       56.54      113.53     20.97 o 
 -17   3  12       95.71      120.76     21.43 o 
 -15   3  12      104.51      119.59     17.58 o 
 -13   3  12       79.63       67.47     16.20 o 
 -11   3  12       52.05      107.44     15.12 o 
  -9   3  12      846.41      595.78     47.33 o 
  -7   3  12      893.03      760.21     64.23 o 
  -5   3  12     3967.37     3823.64    129.35 o 
  -3   3  12     2783.13     3045.34    121.52 o 
  -1   3  12     1646.01     1610.17     67.32 o 
   1   3  12     8856.77     9133.91    173.32 o 
   3   3  12      503.39      572.01     40.78 o 
   5   3  12     2541.78     2581.73     95.57 o 
   7   3  12       93.60      110.27     16.53 o 
   9   3  12       25.50       34.35     11.53 o 
  11   3  12      585.21      479.83     55.54 o 
  13   3  12      859.91      871.73    124.35 o 
  15   3  12     2119.23     2186.83    147.18 o 
  17   3  12     1737.51     1575.84    120.86 o 
  19   3  12       93.53       61.49     28.72 o 
  21   3  12      403.05      405.00     55.09 o 
  23   3  12       45.67       20.37     27.60 o 
  25   3  12      290.86      291.13     94.82 o 
 -28   4  12      729.55      647.25     61.19 o 
 -26   4  12     1618.61     1819.48    128.35 o 
 -24   4  12       77.69      129.59     24.08 o 
 -22   4  12      487.48      336.55     47.91 o 
 -20   4  12     4867.35     4709.01    221.27 o 
 -18   4  12     4812.41     5219.03    226.17 o 
 -16   4  12    26987.27    26816.74    505.46 o 
 -14   4  12    56383.43    57122.77    843.20 o 
 -12   4  12    71969.99    69344.91    961.13 o 
 -10   4  12    41019.81    39378.08    728.15 o 
  -8   4  12    64692.23    64070.50    879.52 o 
  -6   4  12    36324.08    33677.25    501.26 o 
  -4   4  12    52032.88    51751.16    854.15 o 
  -2   4  12    39413.23    37456.36    706.63 o 
   0   4  12    44680.29    46167.93    615.12 o 
   2   4  12    28716.04    28788.80    452.63 o 
   4   4  12    13672.26    14033.60    294.48 o 
   6   4  12     4750.58     4455.37    171.13 o 
   8   4  12       24.01       47.48     16.31 o 
  10   4  12      155.66      143.80     42.92 o 
  12   4  12     3281.60     2987.07    148.27 o 
  14   4  12     6204.17     6530.51    280.79 o 
  16   4  12     7701.08     7850.16    320.61 o 
  18   4  12     7354.75     6947.35    306.63 o 
  20   4  12    10283.85     9798.11    383.00 o 
  22   4  12    17001.68    16265.16    524.16 o 
  24   4  12    16492.46    16648.67    541.34 o 
 -25   5  12     1110.98      961.51     71.77 o 
 -23   5  12       58.15      182.26     23.21 o 
 -21   5  12      970.12      986.55     82.04 o 
 -19   5  12      170.59      166.40     22.96 o 
 -17   5  12      127.95      105.88     23.73 o 
 -15   5  12       30.42       35.36     14.92 o 
 -13   5  12      496.06      405.35     45.72 o 
 -11   5  12      150.95      118.50     28.40 o 
  -9   5  12      801.24      830.89     84.24 o 
  -7   5  12      659.86      781.85     79.30 o 
  -5   5  12     2183.26     2163.42    116.41 o 
  -3   5  12       11.56       30.02     10.49 o 
  -1   5  12        9.93       -6.66     13.77 o 
   1   5  12     3819.84     3979.42    136.41 o 
   3   5  12     1263.89     1320.91     77.47 o 
   5   5  12      984.57     1082.75     83.05 o 
   7   5  12      420.34      361.98     45.19 o 
   9   5  12     2563.76     2388.81    143.11 o 
  11   5  12        8.36        7.11     14.81 o 
  13   5  12       62.52       48.09     18.09 o 
  15   5  12        5.14       43.52     21.32 o 
  17   5  12      339.51      238.32     75.35 o 
  19   5  12       26.91       43.74     29.03 o 
  21   5  12       19.01      109.01     49.58 o 
 -24   6  12        5.62       -6.88     24.80 o 
 -22   6  12      270.62      185.69     33.59 o 
 -20   6  12     5524.80     5375.05    280.52 o 
 -18   6  12     3207.85     2935.32    189.35 o 
 -16   6  12    17973.07    17968.45    457.32 o 
 -14   6  12    32058.13    32542.57    640.59 o 
 -12   6  12    25994.88    25468.98    587.75 o 
 -10   6  12    18905.55    18574.42    421.47 o 
  -8   6  12    37536.64    37975.94    654.86 o 
  -6   6  12    22717.19    21940.81    425.62 o 
  -4   6  12    33867.41    33969.92    494.71 o 
  -2   6  12    54683.82    55416.90    637.02 o 
   0   6  12    46476.43    47261.29    734.57 o 
   2   6  12    15141.92    15179.03    324.60 o 
   4   6  12    12491.71    12299.50    343.58 o 
   6   6  12     3383.48     3539.15    156.58 o 
   8   6  12       42.62       51.78     19.72 o 
  10   6  12      371.00      371.31     40.34 o 
  12   6  12      942.96      865.71     86.45 o 
  14   6  12      257.87      228.39     32.61 o 
  16   6  12     3728.81     4042.09    255.69 o 
  18   6  12     5578.08     5336.27    309.12 o 
  20   6  12     9814.93     9647.92    451.49 o 
 -21   7  12        2.97      164.29     59.76 o 
 -19   7  12      270.30      267.42     31.66 o 
 -17   7  12      678.20      578.34     50.19 o 
 -15   7  12      130.34      160.90     23.48 o 
 -13   7  12       93.29       76.46     17.33 o 
 -11   7  12     1070.56      962.86     96.04 o 
  -9   7  12     4590.60     4572.51    187.73 o 
  -7   7  12     4169.89     3986.45    158.21 o 
  -5   7  12        7.24       45.00     14.73 o 
  -3   7  12     1002.41      945.18     94.11 o 
  -1   7  12     1232.99     1182.28    104.59 o 
   1   7  12      442.61      322.23     37.44 o 
   3   7  12     3245.57     3167.10    145.35 o 
   5   7  12      205.18      157.41     28.38 o 
   7   7  12      956.22     1025.15     81.93 o 
   9   7  12      154.67      188.39     27.45 o 
  11   7  12      322.99      180.60     65.54 o 
  13   7  12       63.90       45.38     33.77 o 
  15   7  12      101.83       59.17     23.70 o 
  17   7  12        3.26      -14.07     49.61 o 
 -18   8  12     4017.73     3610.37    202.28 o 
 -16   8  12     7215.93     7147.10    267.79 o 
 -14   8  12     5566.63     5573.20    219.02 o 
 -12   8  12    12701.41    12657.54    315.90 o 
 -10   8  12    27339.60    28104.65    647.65 o 
  -8   8  12    31941.89    32908.62    708.00 o 
  -6   8  12    30503.92    31352.04    592.11 o 
  -4   8  12    20380.13    21023.95    441.18 o 
  -2   8  12    16608.68    16570.37    444.79 o 
   0   8  12    15701.71    15961.32    532.01 o 
   2   8  12    19336.80    19225.15    396.92 o 
   4   8  12    12529.77    11899.06    311.76 o 
   6   8  12      746.76      818.52     63.41 o 
   8   8  12       91.80       76.03     28.03 o 
  10   8  12      462.12      396.70     52.45 o 
  12   8  12      982.96      810.09     67.42 o 
  14   8  12      605.80      476.67     60.24 o 
 -13   9  12      609.68      633.63     59.35 o 
 -11   9  12       95.92       74.38     19.28 o 
  -9   9  12       55.51       39.29     38.15 o 
  -7   9  12      152.45      164.50     30.57 o 
  -5   9  12      250.81      236.43     27.01 o 
  -3   9  12       42.63       37.82     21.46 o 
  -1   9  12       22.66       79.52     36.91 o 
   1   9  12      423.47      415.80     40.73 o 
   3   9  12       59.99       85.81     27.24 o 
   5   9  12       52.57       22.55     27.23 o 
   7   9  12        8.64       65.43     20.44 o 
   9   9  12       12.39       60.86     19.46 o 
  -4  10  12    12355.94    13478.05    829.37 o 
  -2  10  12    12553.96    13182.37    825.36 o 
   0  10  12    11950.53    12504.95    503.88 o 
 -29   1  13    15660.54    14540.57    724.06 o 
 -27   1  13    20861.75    21376.73    594.83 o 
 -25   1  13    22067.19    22849.45    598.76 o 
 -23   1  13    35466.12    35456.76    676.97 o 
 -21   1  13    31268.09    31353.17    594.39 o 
 -19   1  13    27489.47    27483.06    492.57 o 
 -17   1  13    15189.23    15703.68    339.09 o 
 -15   1  13     6015.93     6048.88    210.30 o 
 -13   1  13    29269.06    28831.51    589.49 o 
 -11   1  13     4627.52     4277.33    184.90 o 
  -9   1  13      396.91      278.48     35.45 o 
  -7   1  13     1642.28     1902.67     89.11 o 
  -5   1  13     6460.60     6363.88    176.28 o 
  -3   1  13     6036.48     5385.97    173.66 o 
  -1   1  13    16304.12    15995.44    379.51 o 
   1   1  13    36741.82    36474.52    646.81 o 
   3   1  13    58120.93    58688.37    906.31 o 
   5   1  13    78298.39    79408.70   1143.20 o 
   7   1  13    62601.54    62982.36    880.26 o 
   9   1  13    87060.06    87803.33   1044.52 o 
  11   1  13    55415.21    56867.09    763.48 o 
  13   1  13    64963.95    65870.79    863.93 o 
  15   1  13     5953.47     6545.71    210.81 o 
  17   1  13     7642.35     8291.23    275.90 o 
  19   1  13    15257.49    15283.49    404.65 o 
  21   1  13     5847.60     5603.39    366.89 o 
  23   1  13     3155.70     3194.47    262.69 o 
  25   1  13      324.87      238.31     92.73 o 
 -28   2  13      116.40       69.56     43.46 o 
 -26   2  13       41.92       43.82     26.44 o 
 -24   2  13       28.99       74.35     34.66 o 
 -22   2  13       65.51       36.23     33.06 o 
 -20   2  13        7.45        2.60     18.77 o 
 -18   2  13      740.27      761.96     71.89 o 
 -16   2  13      279.61      239.01     41.89 o 
 -14   2  13     2982.87     2918.21    156.95 o 
 -12   2  13     1223.54     1300.57     94.25 o 
 -10   2  13      914.01     1072.51     72.44 o 
  -8   2  13     3768.74     3256.79    136.75 o 
  -6   2  13     1924.03     1592.74     78.04 o 
  -4   2  13     1094.58      972.93     50.57 o 
  -2   2  13     2108.58     1744.56     79.49 o 
   0   2  13     1471.88     1708.99     88.09 o 
   2   2  13     1392.53     1429.42     78.67 o 
   4   2  13      521.00      453.71     37.88 o 
   6   2  13     1776.86     1617.33     99.38 o 
   8   2  13     4951.91     5202.78    169.13 o 
  10   2  13     2087.66     2137.81    101.48 o 
  12   2  13      142.76      102.84     18.11 o 
  14   2  13     6340.93     7108.75    244.04 o 
  16   2  13     3064.47     2953.11    149.47 o 
  18   2  13      990.50      870.92     65.92 o 
  20   2  13       82.76      123.67     28.11 o 
  22   2  13     1014.23      858.33     76.87 o 
  24   2  13       25.55      -38.01     51.88 o 
 -27   3  13    20228.59    20879.66    598.29 o 
 -25   3  13    15578.54    15157.11    480.72 o 
 -23   3  13    14781.48    14997.75    462.47 o 
 -21   3  13    27072.20    26604.60    630.01 o 
 -19   3  13    32468.14    31790.39    595.05 o 
 -17   3  13    26936.97    27242.59    525.98 o 
 -15   3  13     5913.07     6030.98    241.70 o 
 -13   3  13    27822.49    28302.97    592.66 o 
 -11   3  13     6267.22     6231.40    210.90 o 
  -9   3  13     4010.07     4656.33    154.57 o 
  -7   3  13      770.33      729.77     72.41 o 
  -5   3  13     4884.08     4450.77    155.42 o 
  -3   3  13     7624.71     7207.94    181.21 o 
  -1   3  13    22368.61    21784.16    356.61 o 
   1   3  13    43786.75    44359.63    547.42 o 
   3   3  13    34661.90    35269.55    473.75 o 
   5   3  13    24225.35    23844.87    449.68 o 
   7   3  13    25043.89    24515.77    430.84 o 
   9   3  13    56280.07    56062.85   1415.77 o 
  11   3  13    43045.45    43117.57    820.49 o 
  13   3  13    73846.36    73860.52   1475.58 o 
  15   3  13    31359.23    31455.31    706.84 o 
  17   3  13    17675.40    17293.45    506.34 o 
  19   3  13    21691.99    20912.55    585.87 o 
  21   3  13     6741.75     6631.89    316.63 o 
  23   3  13     2019.58     2222.49    163.99 o 
 -26   4  13       49.17       11.50     29.50 o 
 -24   4  13     1331.15     1145.34     88.98 o 
 -22   4  13      193.27      190.28     22.32 o 
 -20   4  13        8.56      -16.24     18.32 o 
 -18   4  13      326.50      433.22     72.56 o 
 -16   4  13      606.96      524.55     46.56 o 
 -14   4  13     3111.45     3292.16    167.61 o 
 -12   4  13      644.09      761.75     65.39 o 
 -10   4  13     1040.26      993.77     70.72 o 
  -8   4  13       37.39       22.86     14.95 o 
  -6   4  13     5767.52     5688.01    232.00 o 
  -4   4  13     2025.30     2276.84    158.51 o 
  -2   4  13      972.84     1052.75    104.22 o 
   0   4  13     1755.99     1550.56     88.18 o 
   2   4  13       62.53       52.54     13.04 o 
   4   4  13      255.32      170.97     25.63 o 
   6   4  13      545.44      552.00     58.00 o 
   8   4  13      331.32      200.30     31.44 o 
  10   4  13      361.19      319.52     43.50 o 
  12   4  13     1076.24     1097.12    119.95 o 
  14   4  13     1569.82     1492.45    130.25 o 
  16   4  13      935.93     1057.40    124.04 o 
  18   4  13        0.13      -21.28     21.28 o 
  20   4  13      104.16       82.76     29.94 o 
  22   4  13      147.16      132.74     26.56 o 
 -25   5  13    16340.69    16545.12    510.43 o 
 -23   5  13    15148.12    15721.19    479.11 o 
 -21   5  13    23770.43    24121.99    598.68 o 
 -19   5  13    15284.29    15851.01    448.83 o 
 -17   5  13    12703.36    12881.25    379.86 o 
 -15   5  13     6803.24     6875.41    295.19 o 
 -13   5  13     7136.51     6879.41    237.03 o 
 -11   5  13      727.56      719.75     63.47 o 
  -9   5  13     4232.71     4244.26    175.82 o 
  -7   5  13     7757.64     7111.88    238.10 o 
  -5   5  13     2006.27     1779.28    105.86 o 
  -3   5  13     5700.11     5704.04    214.57 o 
  -1   5  13    14434.33    14815.95    310.19 o 
   1   5  13    20178.08    20202.78    480.17 o 
   3   5  13    40742.67    42013.60    610.80 o 
   5   5  13    23193.45    23361.52    426.21 o 
   7   5  13    14792.55    14432.97    363.19 o 
   9   5  13    45213.35    44033.51    820.84 o 
  11   5  13    42572.46    41287.66    730.18 o 
  13   5  13    55609.36    53674.54   1011.47 o 
  15   5  13    13471.26    13847.24    454.58 o 
  17   5  13     6749.35     6579.53    303.89 o 
  19   5  13    12609.73    12591.94    454.34 o 
  21   5  13     4423.23     4314.35    241.28 o 
 -24   6  13      707.51      567.09     48.52 o 
 -22   6  13       90.67       50.17     31.56 o 
 -20   6  13      138.71       36.85     44.13 o 
 -18   6  13       92.58       51.01     30.94 o 
 -16   6  13      641.48      693.71     73.02 o 
 -14   6  13       60.52      125.75     21.54 o 
 -12   6  13        8.08       28.45     17.48 o 
 -10   6  13     1789.21     1734.41    101.24 o 
  -8   6  13     1959.00     2202.14    121.53 o 
  -6   6  13     2980.95     2689.04    138.90 o 
  -4   6  13     1245.61     1267.24     92.63 o 
  -2   6  13     3347.66     3573.58    126.48 o 
   0   6  13      275.02      378.18     35.93 o 
   2   6  13     1659.30     1615.49     84.63 o 
   4   6  13      323.01      288.09     47.64 o 
   6   6  13     1767.39     1767.26    106.13 o 
   8   6  13      153.75      132.66     23.27 o 
  10   6  13      324.00      264.73     29.21 o 
  12   6  13      138.01      183.99     26.81 o 
  14   6  13       56.16       41.39     30.32 o 
  16   6  13       11.08       46.14     29.33 o 
  18   6  13      671.34      411.25     68.45 o 
 -21   7  13    16074.83    15955.05    550.50 o 
 -19   7  13     8104.61     8296.26    359.93 o 
 -17   7  13     3299.42     3418.18    201.72 o 
 -15   7  13     4842.07     4685.16    200.41 o 
 -13   7  13     5536.61     5593.73    222.19 o 
 -11   7  13     3470.54     3370.21    179.12 o 
  -9   7  13     5648.89     5772.52    220.32 o 
  -7   7  13     2906.57     2734.58    143.70 o 
  -5   7  13     4026.37     3954.28    162.87 o 
  -3   7  13     7938.68     8071.11    196.46 o 
  -1   7  13     6978.61     7069.68    224.72 o 
   1   7  13     9030.64     8917.18    229.93 o 
   3   7  13    23371.18    22013.89    477.29 o 
   5   7  13    28819.60    29164.63    558.03 o 
   7   7  13    15699.13    15914.07    398.51 o 
   9   7  13    29023.77    29028.97    593.26 o 
  11   7  13    18732.57    18814.97    470.15 o 
  13   7  13    19256.72    19914.84    499.31 o 
  15   7  13    13268.14    13267.48    529.85 o 
  17   7  13    11628.97    11792.94    449.65 o 
 -18   8  13        0.39       31.76     25.65 o 
 -16   8  13      591.27      578.53     69.38 o 
 -14   8  13        1.62       16.73     38.57 o 
 -12   8  13       20.14      105.45     19.23 o 
 -10   8  13      101.10      116.08     21.81 o 
  -8   8  13      276.30      336.54     78.07 o 
  -6   8  13      204.82      158.06     21.94 o 
  -4   8  13      472.48      423.09     30.82 o 
  -2   8  13      757.40      509.07     54.27 o 
   0   8  13     1916.94     1775.60    126.08 o 
   2   8  13      720.46      656.76     49.60 o 
   4   8  13     1300.62     1196.18     80.09 o 
   6   8  13        1.26      -15.92     19.71 o 
   8   8  13        0.70        7.84     17.62 o 
  10   8  13        4.95        1.82     19.02 o 
  12   8  13      549.21      576.37     52.70 o 
  14   8  13       20.28       22.67     21.62 o 
 -13   9  13     3718.39     3999.64    199.50 o 
 -11   9  13     3913.44     3584.98    153.53 o 
  -9   9  13     2088.05     1865.89    114.85 o 
  -7   9  13       88.21      102.32     25.19 o 
  -5   9  13     1086.42      890.54    116.32 o 
  -3   9  13     1888.17     1797.55    104.87 o 
  -1   9  13     5593.43     5495.35    255.48 o 
   1   9  13    12689.18    12727.69    322.38 o 
   3   9  13     9024.15     8849.78    264.72 o 
   5   9  13    14707.57    15490.85    419.76 o 
   7   9  13    13782.92    13913.91    381.60 o 
   9   9  13    17990.24    16776.20    442.13 o 
 -28   0  14     3053.67     2906.82    362.67 o 
 -26   0  14      119.99      174.95     68.37 o 
 -24   0  14     2125.96     1957.86    152.82 o 
 -22   0  14     6719.30     6510.22    314.22 o 
 -20   0  14     3983.38     4470.40    275.09 o 
 -18   0  14    19874.82    20116.23    577.38 o 
 -16   0  14     4544.23     4796.83    241.91 o 
 -14   0  14    35903.50    35228.28   1112.05 o 
 -12   0  14    43900.16    44517.65   1113.46 o 
 -10   0  14    86386.88    88072.41   1789.60 o 
  -8   0  14    83463.91    80490.19   1335.21 o 
  -6   0  14   102077.68    96184.34   1521.14 o 
  -4   0  14    22840.78    21555.85    531.14 o 
  -2   0  14    26311.79    25567.13    743.71 o 
   0   0  14    13251.19    12650.66    505.79 o 
   2   0  14    44985.09    45504.86   1093.83 o 
   4   0  14     6058.70     5838.62    311.90 o 
   6   0  14     5762.31     6018.21    322.90 o 
   8   0  14     8032.28     8164.91    391.40 o 
  10   0  14     3523.98     3117.04    223.68 o 
  12   0  14      835.43      777.51     88.92 o 
  14   0  14     1749.33     1702.50    163.42 o 
  16   0  14    57288.68    59361.72   1192.05 o 
  18   0  14    29006.33    30032.16   1610.32 o 
  20   0  14    29006.64    30149.98   1402.90 o 
  22   0  14    24883.04    25808.22   1317.54 o 
  24   0  14    34557.91    36155.16   1683.24 o 
 -29   1  14      122.38      177.50     41.21 o 
 -27   1  14       22.35      149.09     39.44 o 
 -25   1  14      169.64      166.08     27.98 o 
 -23   1  14      194.65      232.47     31.50 o 
 -21   1  14      374.07      434.33     31.13 o 
 -19   1  14        0.36       39.46     13.47 o 
 -17   1  14      480.00      500.39     55.58 o 
 -15   1  14     1694.59     1857.04    106.66 o 
 -13   1  14      681.60      738.04     76.79 o 
 -11   1  14      141.95      217.30     35.57 o 
  -9   1  14     1066.93     1123.60     75.22 o 
  -7   1  14     6185.58     6615.19    188.87 o 
  -5   1  14     2658.90     2837.50    113.54 o 
  -3   1  14     3689.21     3701.06    145.02 o 
  -1   1  14      230.93      248.07     31.38 o 
   1   1  14      829.35      967.61     75.05 o 
   3   1  14      313.93      229.55     43.75 o 
   5   1  14     2498.20     2400.26    133.57 o 
   7   1  14      544.15      543.16     69.03 o 
   9   1  14     5371.18     5383.15    200.29 o 
  11   1  14     2055.20     2277.12    121.66 o 
  13   1  14      708.04      689.94     73.49 o 
  15   1  14      174.68      153.93     35.45 o 
  17   1  14     1081.34      990.09     78.66 o 
  19   1  14      120.62       72.91     27.02 o 
  21   1  14       85.15      140.69     81.36 o 
  23   1  14      312.60      242.22     37.54 o 
 -28   2  14      400.42      321.27     47.66 o 
 -26   2  14      276.92      157.43     29.58 o 
 -24   2  14     1792.86     1450.17    127.39 o 
 -22   2  14     4852.99     4733.84    230.59 o 
 -20   2  14     4836.43     4876.72    201.84 o 
 -18   2  14    21850.33    21437.23    467.10 o 
 -16   2  14    16502.91    16186.34    388.12 o 
 -14   2  14    55160.96    56504.91    840.96 o 
 -12   2  14    25015.99    25191.54    491.58 o 
 -10   2  14    36866.70    36373.91    615.54 o 
  -8   2  14    43344.11    43574.05    677.32 o 
  -6   2  14    79662.84    78728.79    921.46 o 
  -4   2  14    42450.78    42179.08    582.79 o 
  -2   2  14    36328.30    36183.92    570.73 o 
   0   2  14    18105.70    17060.86    407.46 o 
   2   2  14    33357.03    33813.21    633.77 o 
   4   2  14     5952.69     6074.75    206.39 o 
   6   2  14     8150.36     8132.11    247.12 o 
   8   2  14       25.76       40.45     16.25 o 
  10   2  14      627.29      690.53     57.29 o 
  12   2  14     7556.27     7648.29    227.36 o 
  14   2  14     6469.51     6590.71    238.33 o 
  16   2  14    23275.76    23171.27    513.99 o 
  18   2  14     8398.16     8439.13    335.03 o 
  20   2  14    12298.67    12651.69    433.11 o 
  22   2  14    11329.43    11564.83    413.53 o 
  24   2  14    20190.64    21015.57   1266.81 o 
 -27   3  14       53.12      185.01     34.68 o 
 -25   3  14      163.39      208.62     49.68 o 
 -23   3  14       46.81      112.15     43.09 o 
 -21   3  14      241.16      223.54     27.20 o 
 -19   3  14      214.24      290.73     33.52 o 
 -17   3  14      239.18      407.92     42.71 o 
 -15   3  14    11709.80    11770.78    364.47 o 
 -13   3  14      213.31      332.85     41.98 o 
 -11   3  14     1410.39     1417.16     90.47 o 
  -9   3  14        1.45      -10.33     30.94 o 
  -7   3  14     6400.64     6270.87    304.06 o 
  -5   3  14      648.67      608.01     56.98 o 
  -3   3  14      946.74      912.01     57.49 o 
  -1   3  14      136.52      134.80     13.01 o 
   1   3  14       30.98       35.29     12.58 o 
   3   3  14        0.81        5.00     13.41 o 
   5   3  14     2909.26     3139.46    146.19 o 
   7   3  14     1079.98      981.65     90.02 o 
   9   3  14       94.55       68.08     20.66 o 
  11   3  14     1670.50     1676.63    127.23 o 
  13   3  14      226.54      365.40     61.30 o 
  15   3  14     1360.69     1540.58    123.67 o 
  17   3  14      772.65      520.41     72.98 o 
  19   3  14       97.00        5.81     37.78 o 
  21   3  14       25.41       80.01     28.66 o 
  23   3  14      390.05      458.52     56.65 o 
 -26   4  14      432.47      406.44     61.03 o 
 -24   4  14      755.22      688.82     70.67 o 
 -22   4  14      268.39      249.69     47.36 o 
 -20   4  14     1126.42      954.66     84.50 o 
 -18   4  14     9994.41     9444.99    325.45 o 
 -16   4  14    15090.67    14663.87    361.05 o 
 -14   4  14    48750.73    49037.86    882.97 o 
 -12   4  14    49476.65    49576.32    781.95 o 
 -10   4  14    43667.50    45303.00    833.77 o 
  -8   4  14    33938.34    34269.19    604.99 o 
  -6   4  14    41456.54    42779.56    696.43 o 
  -4   4  14    26151.82    25793.45    564.08 o 
  -2   4  14    32315.69    32404.90    652.31 o 
   0   4  14    34756.61    34148.23    679.00 o 
   2   4  14    23491.74    23026.39    414.58 o 
   4   4  14     2010.76     1783.88     93.52 o 
   6   4  14     5653.57     5498.15    205.00 o 
   8   4  14      528.53      430.02     55.29 o 
  10   4  14     1367.73     1226.97    111.31 o 
  12   4  14      743.25      496.23     80.69 o 
  14   4  14     6432.06     5975.96    275.70 o 
  16   4  14    18430.37    16676.97    510.00 o 
  18   4  14    10700.30    10084.20    391.63 o 
  20   4  14    10646.05    10859.74    422.41 o 
  22   4  14    11488.79    11909.20    451.12 o 
 -25   5  14       11.14       63.84     28.55 o 
 -23   5  14      492.57      557.01     84.86 o 
 -21   5  14      245.68      209.13     26.69 o 
 -19   5  14       59.16      107.03     33.32 o 
 -17   5  14      537.43      473.08     66.58 o 
 -15   5  14       43.96       54.18     57.33 o 
 -13   5  14     2926.42     2833.75    162.55 o 
 -11   5  14     2296.22     2203.07    145.58 o 
  -9   5  14       10.27       16.19     18.16 o 
  -7   5  14     2544.20     2817.15    168.53 o 
  -5   5  14     5303.49     5144.33    200.15 o 
  -3   5  14        0.05       44.71     17.85 o 
  -1   5  14        5.21       40.53     20.49 o 
   1   5  14        3.82       14.48     22.15 o 
   3   5  14      131.96      101.38     28.53 o 
   5   5  14     1943.69     1874.43     96.55 o 
   7   5  14        8.91        0.09     15.60 o 
   9   5  14        6.87       46.33     22.54 o 
  11   5  14        1.08      -11.43     16.50 o 
  13   5  14       23.82        6.62     33.20 o 
  15   5  14       42.21       86.41     27.63 o 
  17   5  14      154.39       38.01     25.92 o 
  19   5  14      316.40      271.26     36.58 o 
 -22   6  14      275.74      274.42     50.18 o 
 -20   6  14     1576.87     1585.97    173.14 o 
 -18   6  14     5413.43     5340.27    271.40 o 
 -16   6  14     9308.01     9230.54    359.78 o 
 -14   6  14    14491.55    14484.58    519.76 o 
 -12   6  14    17701.75    18227.25    493.34 o 
 -10   6  14    33200.19    34041.27    637.01 o 
  -8   6  14    49217.57    49374.93    807.90 o 
  -6   6  14    34039.14    34183.45    679.94 o 
  -4   6  14    33311.91    33982.44    642.43 o 
  -2   6  14    35888.57    35749.38    936.14 o 
   0   6  14    14130.80    14532.74    336.28 o 
   2   6  14    10508.11    10379.24    263.03 o 
   4   6  14    15773.39    16140.50    383.55 o 
   6   6  14     6743.81     6669.41    274.98 o 
   8   6  14      198.23      125.62     20.34 o 
  10   6  14      682.59      547.81     80.21 o 
  12   6  14     2180.57     2152.15    183.39 o 
  14   6  14     4809.00     4744.85    259.38 o 
  16   6  14     9475.84     8847.90    367.42 o 
  18   6  14    11896.13    11789.04    445.20 o 
 -19   7  14       49.17        6.85     39.39 o 
 -17   7  14       88.37      116.00     39.68 o 
 -15   7  14       81.07       36.77     34.48 o 
 -13   7  14      105.48      157.79     49.25 o 
 -11   7  14      338.29      343.49     34.33 o 
  -9   7  14      918.66      885.39     65.16 o 
  -7   7  14      774.24      746.23     69.02 o 
  -5   7  14      935.56      971.49     75.70 o 
  -3   7  14      253.08      208.41     34.41 o 
  -1   7  14      226.80      251.16     22.83 o 
   1   7  14     2746.98     2839.52    129.48 o 
   3   7  14     2960.44     3044.02    141.18 o 
   5   7  14       92.08      129.76     19.63 o 
   7   7  14        0.20      -21.58     21.58 o 
   9   7  14       35.44       65.18     20.99 o 
  11   7  14       27.97       55.53     18.51 o 
  13   7  14       79.31      136.53     44.53 o 
  15   7  14      492.84      446.71     49.06 o 
 -16   8  14     8350.72     8565.00    431.75 o 
 -14   8  14    16098.04    16693.05    494.86 o 
 -12   8  14    17180.37    17381.00    505.01 o 
 -10   8  14    16151.72    16514.40    486.57 o 
  -8   8  14    21074.94    21638.99    566.05 o 
  -6   8  14    14585.66    15001.28    372.21 o 
  -4   8  14    16236.74    15715.60    436.86 o 
  -2   8  14    11292.64    11195.73    257.04 o 
   0   8  14    11043.75    11502.41    299.27 o 
   2   8  14     7437.76     7837.08    243.89 o 
   4   8  14     8445.17     8751.22    279.73 o 
   6   8  14     1876.45     2061.42    113.20 o 
   8   8  14        2.49       26.83     36.07 o 
  10   8  14      393.91      346.84     37.89 o 
  12   8  14     2075.85     1943.05    143.05 o 
 -11   9  14       48.45       26.62     18.81 o 
  -9   9  14      715.22      769.57     92.14 o 
  -7   9  14       23.56       -0.69     37.18 o 
  -5   9  14      148.93      134.29     47.51 o 
  -3   9  14       23.47       33.30     22.22 o 
  -1   9  14      685.67      487.49     46.77 o 
   1   9  14     1779.92     1942.42    103.40 o 
   3   9  14       58.25       68.11     30.05 o 
   5   9  14       20.53       55.06     29.04 o 
 -27   1  15    15065.68    16039.26    505.80 o 
 -25   1  15    16564.23    16837.66    510.44 o 
 -23   1  15    20768.64    21180.49    503.68 o 
 -21   1  15    19161.84    19387.45    420.89 o 
 -19   1  15    21734.95    21200.63    458.15 o 
 -17   1  15    17074.91    16449.98    361.18 o 
 -15   1  15     2588.50     2412.46    145.21 o 
 -13   1  15      771.83      815.79     96.16 o 
 -11   1  15     2156.38     2086.06    114.46 o 
  -9   1  15      387.38      450.14     52.32 o 
  -7   1  15      578.80      697.05     67.17 o 
  -5   1  15    10589.19    10564.97    251.99 o 
  -3   1  15    18116.89    18408.65    349.26 o 
  -1   1  15     6127.03     5862.52    194.26 o 
   1   1  15    29885.02    30568.04    606.98 o 
   3   1  15    64168.51    67012.80   1044.75 o 
   5   1  15    66664.79    66199.49   1042.92 o 
   7   1  15    57027.56    58422.80    999.94 o 
   9   1  15    26777.05    26748.01    583.08 o 
  11   1  15    45999.66    46879.45    771.51 o 
  13   1  15    14641.77    14359.00    377.74 o 
  15   1  15    44635.60    45460.12    708.99 o 
  17   1  15    12916.98    12558.69    436.99 o 
  19   1  15     6335.76     6472.03    249.75 o 
  21   1  15     5282.00     5492.20    361.32 o 
  23   1  15       35.59       17.39     38.91 o 
 -28   2  15      302.16      314.86     37.47 o 
 -26   2  15      322.36      162.84     32.10 o 
 -24   2  15      622.33      354.17     50.94 o 
 -22   2  15      221.05      152.64     38.98 o 
 -20   2  15      589.06      614.09     70.01 o 
 -18   2  15      538.08      413.08     47.92 o 
 -16   2  15       68.98      150.23     28.36 o 
 -14   2  15      184.17      233.87     38.90 o 
 -12   2  15       16.25       33.85     15.75 o 
 -10   2  15       59.10      113.82     19.74 o 
  -8   2  15      277.56      188.42     25.83 o 
  -6   2  15     9812.31    10769.56    255.09 o 
  -4   2  15     3953.31     3977.13    141.60 o 
  -2   2  15     3165.86     3201.02    133.01 o 
   0   2  15     1329.40     1251.65     73.67 o 
   2   2  15     8335.67     8721.80    282.87 o 
   4   2  15     4433.00     4350.27    191.69 o 
   6   2  15      455.09      433.19     48.61 o 
   8   2  15      158.92      183.03     24.90 o 
  10   2  15     2181.03     2141.53    107.44 o 
  12   2  15       60.42        7.66     13.75 o 
  14   2  15       92.08       89.71     18.83 o 
  16   2  15        1.32       23.21     21.34 o 
  18   2  15      189.65      164.13     26.74 o 
  20   2  15        0.20       37.70     23.42 o 
  22   2  15      872.87      921.30    139.78 o 
 -27   3  15    15333.29    15850.41    514.00 o 
 -25   3  15    14705.88    15467.05    489.85 o 
 -23   3  15    16903.11    17486.35    512.14 o 
 -21   3  15    16678.52    16684.48    483.35 o 
 -19   3  15    21769.93    20881.59    473.68 o 
 -17   3  15    18043.16    18273.84    425.01 o 
 -15   3  15    10259.66     9953.86    335.20 o 
 -13   3  15    11428.46    11564.91    322.55 o 
 -11   3  15     1400.39     1445.38     90.51 o 
  -9   3  15       47.33       61.87     13.79 o 
  -7   3  15      918.84      747.29     64.11 o 
  -5   3  15     9101.45     8867.45    304.30 o 
  -3   3  15    14975.86    15074.49    332.40 o 
  -1   3  15    25817.87    25809.35    542.14 o 
   1   3  15    37098.26    37853.69    858.97 o 
   3   3  15    44083.35    43719.54    831.95 o 
   5   3  15    43962.98    44021.50    979.98 o 
   7   3  15    43083.23    42036.12    709.34 o 
   9   3  15    19068.65    19590.71    447.65 o 
  11   3  15    33959.57    33463.52    726.55 o 
  13   3  15    38862.54    38791.38    815.96 o 
  15   3  15    36921.54    37375.52    814.21 o 
  17   3  15    16166.54    16005.45    500.87 o 
  19   3  15    10307.40    10674.73    403.37 o 
  21   3  15     5210.10     4891.49    254.94 o 
 -26   4  15      175.75      129.14     67.67 o 
 -24   4  15       12.60      -22.66     32.32 o 
 -22   4  15      397.80      396.07     52.62 o 
 -20   4  15       62.67       39.85     19.99 o 
 -18   4  15      165.29      115.03     39.03 o 
 -16   4  15      708.43      764.53     76.00 o 
 -14   4  15      139.32      146.70     24.11 o 
 -12   4  15       31.75       39.89     17.94 o 
 -10   4  15       84.03      111.76     23.40 o 
  -8   4  15      117.85       91.84     45.03 o 
  -6   4  15     1870.93     1874.86    126.98 o 
  -4   4  15       25.96       28.02     16.43 o 
  -2   4  15     2803.43     2976.85    197.94 o 
   0   4  15      618.97      568.53     74.53 o 
   2   4  15       15.68       66.99     17.82 o 
   4   4  15      576.56      382.65     50.77 o 
   6   4  15     1407.65     1555.18    104.60 o 
   8   4  15      221.98      233.22     35.92 o 
  10   4  15      105.58       65.22     39.24 o 
  12   4  15     1558.83     1266.65    127.25 o 
  14   4  15      360.22      285.30     35.21 o 
  16   4  15       70.15       60.80     34.26 o 
  18   4  15        3.76       34.05     27.89 o 
  20   4  15        1.95      -25.77     27.33 o 
 -23   5  15    17059.56    17587.93    518.96 o 
 -21   5  15    13519.02    13913.32    436.06 o 
 -19   5  15    13160.28    12999.65    468.97 o 
 -17   5  15    11290.16    10608.05    405.89 o 
 -15   5  15     1758.28     1669.83    146.79 o 
 -13   5  15      467.48      552.83     63.62 o 
 -11   5  15      295.76      273.07     37.37 o 
  -9   5  15      606.50      339.01     48.39 o 
  -7   5  15     2529.17     2092.36    139.04 o 
  -5   5  15     6762.81     6600.46    303.53 o 
  -3   5  15    15210.48    14919.17    510.75 o 
  -1   5  15    24342.96    23106.67    734.39 o 
   1   5  15    28668.49    27732.65    492.05 o 
   3   5  15    34324.14    33799.03    610.02 o 
   5   5  15    43396.40    43649.07    734.31 o 
   7   5  15    23315.27    23015.26    566.48 o 
   9   5  15     7786.37     7920.25    315.61 o 
  11   5  15    19133.29    19999.13    552.90 o 
  13   5  15    15653.51    15514.81    536.99 o 
  15   5  15    15174.98    14689.58    488.46 o 
  17   5  15    15586.08    15177.58    508.12 o 
  19   5  15     6011.25     5845.78    293.56 o 
 -22   6  15      154.39      131.32     33.86 o 
 -20   6  15      241.99      316.91     33.59 o 
 -18   6  15       72.46       21.21     31.66 o 
 -16   6  15      461.41      467.98     52.41 o 
 -14   6  15      113.20      157.29     33.17 o 
 -12   6  15       63.45      153.49     25.19 o 
 -10   6  15      500.10      608.98     47.56 o 
  -8   6  15       31.67       51.81     44.24 o 
  -6   6  15      104.40       68.21     17.46 o 
  -4   6  15      537.07      459.85     59.24 o 
  -2   6  15     2136.64     2404.93    133.98 o 
   0   6  15      379.36      348.52     31.80 o 
   2   6  15     1182.21     1137.12     77.74 o 
   4   6  15      672.42      675.13     54.86 o 
   6   6  15     1211.54     1247.11    110.12 o 
   8   6  15       42.66       19.73     26.63 o 
  10   6  15     2112.02     1965.08    164.57 o 
  12   6  15      339.36      219.65     36.54 o 
  14   6  15       30.94      -17.34     21.79 o 
  16   6  15        1.83       16.70     25.68 o 
 -19   7  15     8676.96     8451.63    369.45 o 
 -17   7  15     7403.32     7245.79    320.29 o 
 -15   7  15     3237.77     3150.07    185.22 o 
 -13   7  15     1286.33     1323.45    146.61 o 
 -11   7  15        9.41       23.65     27.29 o 
  -9   7  15        2.51       24.72     17.98 o 
  -7   7  15       73.21       91.31     20.41 o 
  -5   7  15     6285.05     5494.46    220.85 o 
  -3   7  15     5723.04     5278.36    222.89 o 
  -1   7  15     9645.68     9330.91    246.35 o 
   1   7  15    13290.68    12841.11    357.83 o 
   3   7  15    17155.27    17587.80    414.39 o 
   5   7  15    25661.54    26190.44    545.41 o 
   7   7  15    13198.65    14023.24    434.09 o 
   9   7  15    13516.99    13390.85    438.69 o 
  11   7  15    19329.20    18935.59    553.48 o 
  13   7  15    13608.36    13171.81    494.53 o 
 -14   8  15       81.46      211.11     39.98 o 
 -12   8  15      605.17      778.94     57.64 o 
 -10   8  15     1815.18     1887.11    140.72 o 
  -8   8  15      486.88      494.64     47.99 o 
  -6   8  15       93.47      164.25     21.76 o 
  -4   8  15       71.61      103.77     18.69 o 
  -2   8  15      628.98      596.95     43.67 o 
   0   8  15      666.40      653.81     45.16 o 
   2   8  15      411.41      309.20     39.84 o 
   4   8  15       57.95       77.21     23.96 o 
   6   8  15      712.04      671.88     52.23 o 
   8   8  15       14.51       32.27     24.19 o 
  10   8  15       35.24       15.13     22.73 o 
  -7   9  15       16.66       19.14     31.07 o 
  -5   9  15     2035.05     1706.71    111.06 o 
  -3   9  15     3903.91     4309.43    207.95 o 
  -1   9  15     8404.83     8646.01    242.70 o 
   1   9  15     7111.31     7632.74    239.14 o 
   3   9  15     8670.71     8920.74    289.73 o 
 -26   0  16       57.53       25.97     46.93 o 
 -24   0  16      121.71      174.19     40.38 o 
 -22   0  16     2482.81     2176.57    155.81 o 
 -20   0  16    10261.94    10923.69    424.81 o 
 -18   0  16    13087.82    13314.08    464.40 o 
 -16   0  16    32194.95    30225.67   1214.98 o 
 -14   0  16    42866.43    41682.17   1126.84 o 
 -12   0  16    93141.03    92751.78   1937.18 o 
 -10   0  16    53009.54    52651.80   1033.01 o 
  -8   0  16    50690.56    50272.20   1057.60 o 
  -6   0  16    26220.42    26750.02    648.05 o 
  -4   0  16    47098.77    48059.54    945.14 o 
  -2   0  16    20862.92    21571.65    560.07 o 
   0   0  16     2186.36     1907.40    175.92 o 
   2   0  16     9908.27     9485.19    436.83 o 
   4   0  16    23898.57    23561.69    756.18 o 
   6   0  16    12592.02    13159.65    540.08 o 
   8   0  16     1766.44     1894.49    195.35 o 
  10   0  16    14404.81    14712.67    593.15 o 
  12   0  16     4991.76     4866.87    316.08 o 
  14   0  16     5897.92     5985.56    359.46 o 
  16   0  16    23038.62    23995.73    836.11 o 
  18   0  16    19040.94    18805.22   1048.70 o 
  20   0  16    22344.60    22267.56   1197.18 o 
  22   0  16    20532.63    21117.94   1197.03 o 
 -27   1  16       25.35      132.77     51.92 o 
 -25   1  16      110.59       36.66     34.78 o 
 -23   1  16        1.22       92.27     29.44 o 
 -21   1  16       71.54      109.39     23.60 o 
 -19   1  16      109.09       77.93     27.69 o 
 -17   1  16      650.22      686.79     57.26 o 
 -15   1  16      522.19      408.16     67.71 o 
 -13   1  16     3525.81     3376.64    177.79 o 
 -11   1  16     1762.65     1666.95    104.64 o 
  -9   1  16      287.25      222.75     35.26 o 
  -7   1  16     3782.55     3507.43    138.69 o 
  -5   1  16     2341.15     2147.65    101.96 o 
  -3   1  16      389.18      242.91     32.99 o 
  -1   1  16      437.84      457.39     45.25 o 
   1   1  16        8.04       33.33     21.46 o 
   3   1  16     2138.33     2243.72    133.14 o 
   5   1  16     3098.67     3051.97    163.51 o 
   7   1  16     2443.22     2613.64    151.25 o 
   9   1  16     1202.08     1092.02     93.82 o 
  11   1  16     8266.03     8552.62    306.70 o 
  13   1  16     4128.29     4287.78    211.31 o 
  15   1  16       21.85      -16.23     30.51 o 
  17   1  16        9.49       41.71     36.56 o 
  19   1  16      207.29      205.41     28.34 o 
  21   1  16       30.52       31.34     39.58 o 
 -26   2  16      326.30      289.09     29.98 o 
 -24   2  16      812.73      694.71     70.78 o 
 -22   2  16     6622.90     6286.64    244.43 o 
 -20   2  16     8891.15     8717.32    290.72 o 
 -18   2  16    10342.48    10127.53    309.69 o 
 -16   2  16    25418.81    24631.90    590.62 o 
 -14   2  16    13437.38    13247.77    399.62 o 
 -12   2  16    43258.35    43727.86    728.61 o 
 -10   2  16    41979.73    41797.36    695.06 o 
  -8   2  16    34386.96    34058.77    600.84 o 
  -6   2  16    39700.79    39009.55    584.90 o 
  -4   2  16    47099.61    46627.03    654.38 o 
  -2   2  16    28604.11    28523.43    513.73 o 
   0   2  16    15209.17    14720.50    340.65 o 
   2   2  16     9051.33     9253.82    304.70 o 
   4   2  16     5367.73     5320.93    221.13 o 
   6   2  16      326.43      232.61     47.23 o 
   8   2  16      120.18      207.06     32.80 o 
  10   2  16    12128.12    12108.54    338.96 o 
  12   2  16     5744.07     5660.40    272.28 o 
  14   2  16     3294.87     3218.72    189.14 o 
  16   2  16     8546.26     8703.27    344.23 o 
  18   2  16    12126.03    12395.41    432.68 o 
  20   2  16    11046.69    10803.75    403.63 o 
  22   2  16    12646.07    14215.04   1004.47 o 
 -25   3  16      106.49      173.43     32.51 o 
 -23   3  16      382.41      261.14     48.40 o 
 -21   3  16      363.98      234.78     40.75 o 
 -19   3  16       66.42       76.15     16.88 o 
 -17   3  16      506.56      404.79     41.67 o 
 -15   3  16       20.75       17.92     31.03 o 
 -13   3  16     2068.68     2182.62    124.58 o 
 -11   3  16     1004.50      926.47     76.94 o 
  -9   3  16      922.21      900.65     86.40 o 
  -7   3  16     3848.92     3469.86    165.94 o 
  -5   3  16        3.60       26.72     14.37 o 
  -3   3  16      667.64      718.58     73.10 o 
  -1   3  16      396.85      265.77     52.29 o 
   1   3  16      594.68      547.23     93.31 o 
   3   3  16        0.83       31.90     18.08 o 
   5   3  16        6.31        8.15     20.36 o 
   7   3  16     2485.51     2491.94    173.09 o 
   9   3  16      635.48      606.79     72.67 o 
  11   3  16       14.58       50.35     19.90 o 
  13   3  16        6.76       -2.22     30.07 o 
  15   3  16      100.08      140.50     22.46 o 
  17   3  16       18.90        4.11     42.62 o 
  19   3  16        2.79      -29.38     29.38 o 
  21   3  16      159.40      103.00     26.91 o 
 -24   4  16     2070.84     1931.85    137.67 o 
 -22   4  16     7618.33     7135.39    300.45 o 
 -20   4  16     5822.01     5782.32    254.97 o 
 -18   4  16     6037.22     5869.71    254.80 o 
 -16   4  16    18372.52    18841.35    506.34 o 
 -14   4  16    15632.10    16122.80    405.42 o 
 -12   4  16    26098.08    25513.96    608.53 o 
 -10   4  16    33159.57    33603.88    718.61 o 
  -8   4  16    21053.05    20471.32    526.86 o 
  -6   4  16    28719.33    27729.84    629.79 o 
  -4   4  16    25566.41    24634.97    687.53 o 
  -2   4  16    25823.54    25372.99    818.83 o 
   0   4  16    22571.65    22059.59    642.97 o 
   2   4  16    11098.61    11113.81    380.09 o 
   4   4  16     8912.57     8831.47    388.78 o 
   6   4  16     2858.22     2670.16    142.29 o 
   8   4  16        0.76       21.15     17.37 o 
  10   4  16     7690.36     7216.78    302.66 o 
  12   4  16     4382.42     4541.15    236.81 o 
  14   4  16    11971.32    12317.12    433.83 o 
  16   4  16     3843.11     3962.00    225.18 o 
  18   4  16    12704.08    13457.59    475.77 o 
  20   4  16    13479.99    14247.25    499.69 o 
 -23   5  16        0.02      175.93     44.93 o 
 -21   5  16      219.40      221.28     40.54 o 
 -19   5  16     1582.74     1746.70    136.31 o 
 -17   5  16      559.43      471.30     60.76 o 
 -15   5  16      259.40      161.45     42.64 o 
 -13   5  16       84.16       75.11     19.58 o 
 -11   5  16      272.40      250.34     54.84 o 
  -9   5  16     3185.44     3106.44    178.20 o 
  -7   5  16       77.03      114.84     21.51 o 
  -5   5  16      137.17       36.73     20.12 o 
  -3   5  16       47.16       70.30     39.22 o 
  -1   5  16     1240.31     1157.01    119.58 o 
   1   5  16      359.99      288.76     47.25 o 
   3   5  16      321.05      274.17     35.75 o 
   5   5  16      371.67      419.57     47.16 o 
   7   5  16      982.46      926.33     99.18 o 
   9   5  16      556.61      609.18     91.76 o 
  11   5  16      158.95      185.68     33.64 o 
  13   5  16      207.14      194.80     28.22 o 
  15   5  16       99.48       31.19     31.92 o 
  17   5  16       46.71        3.02     43.92 o 
 -20   6  16     1558.01     1808.69    145.43 o 
 -18   6  16     3271.06     3237.61    204.07 o 
 -16   6  16    10228.44    10069.06    391.96 o 
 -14   6  16    18858.82    19107.99    635.76 o 
 -12   6  16    28676.62    29592.57    693.73 o 
 -10   6  16    40339.38    39608.59    931.09 o 
  -8   6  16    23387.65    23057.91    590.26 o 
  -6   6  16    18313.83    18856.87    523.88 o 
  -4   6  16    25482.70    26344.00    641.74 o 
  -2   6  16    14964.64    14612.04    462.24 o 
   0   6  16     8131.43     8018.04    335.77 o 
   2   6  16    11101.10    10810.86    336.18 o 
   4   6  16     8006.92     7418.32    287.83 o 
   6   6  16     3111.44     3004.18    173.48 o 
   8   6  16      321.16      289.23     59.25 o 
  10   6  16     2039.15     1892.54    139.45 o 
  12   6  16     3379.36     3278.15    199.70 o 
  14   6  16    11586.46    11510.56    470.14 o 
  16   6  16     6552.59     6059.04    329.66 o 
 -17   7  16      215.18      219.87     80.59 o 
 -15   7  16      990.33      817.08     83.47 o 
 -13   7  16      899.66      710.60     90.40 o 
 -11   7  16      156.39      177.81     29.29 o 
  -9   7  16       15.93       14.55     31.30 o 
  -7   7  16       14.53      -13.87     21.48 o 
  -5   7  16        0.71       29.13     25.14 o 
  -3   7  16      146.26       62.93     25.10 o 
  -1   7  16      123.83      110.36     47.51 o 
   1   7  16     1552.57     1238.27     96.84 o 
   3   7  16      313.50      276.95     31.34 o 
   5   7  16      200.82      103.02     22.89 o 
   7   7  16      980.96      866.10     85.64 o 
   9   7  16       49.18       34.66     24.88 o 
  11   7  16      261.63      231.43     33.54 o 
  13   7  16       22.38       36.81     39.24 o 
 -12   8  16    14336.07    14823.81    556.25 o 
 -10   8  16    16289.85    16052.24    584.14 o 
  -8   8  16    16961.20    17416.28    605.97 o 
  -6   8  16    10076.58    10949.47    393.28 o 
  -4   8  16     7466.10     7951.75    294.19 o 
  -2   8  16     8474.91     8836.25    435.89 o 
   0   8  16     7693.38     7597.79    265.38 o 
   2   8  16     2235.61     2256.64    134.71 o 
   4   8  16     4045.50     4206.75    205.06 o 
   6   8  16     1166.79      934.59     77.27 o 
   8   8  16       43.32       73.10     28.80 o 
 -25   1  17    13614.57    14062.07    505.92 o 
 -23   1  17    13227.58    13652.16    397.45 o 
 -21   1  17    15115.18    14918.23    410.49 o 
 -19   1  17     6917.96     7441.35    238.59 o 
 -17   1  17    11272.58    11110.28    331.41 o 
 -15   1  17    21362.64    20680.17    533.05 o 
 -13   1  17     1048.70      987.95    100.54 o 
 -11   1  17       13.57       29.41     15.54 o 
  -9   1  17      249.48      158.95     35.29 o 
  -7   1  17    10010.24     9963.64    260.41 o 
  -5   1  17     2368.84     2338.44    109.07 o 
  -3   1  17    18512.72    18663.20    372.11 o 
  -1   1  17    22400.85    22204.54    454.98 o 
   1   1  17    16648.48    16607.53    441.06 o 
   3   1  17    15705.07    15706.78    430.66 o 
   5   1  17    22709.90    23280.74    551.16 o 
   7   1  17    34911.18    35704.61    725.37 o 
   9   1  17    45238.84    46300.05    868.65 o 
  11   1  17    48987.24    49313.56    915.20 o 
  13   1  17    19687.13    21009.40    543.03 o 
  15   1  17    18090.54    19612.27    619.69 o 
  17   1  17    10332.78    10819.24    442.63 o 
  19   1  17     4019.98     4104.08    294.75 o 
  21   1  17     1419.88     1890.31    284.18 o 
 -26   2  17      770.54      696.17     82.97 o 
 -24   2  17      448.57      251.79     26.33 o 
 -22   2  17      226.97      166.41     21.30 o 
 -20   2  17      124.27       75.16     26.69 o 
 -18   2  17       56.65       66.74     22.81 o 
 -16   2  17      368.53      426.92     49.92 o 
 -14   2  17     1192.18     1035.70    106.02 o 
 -12   2  17      100.80      140.93     21.51 o 
 -10   2  17       11.33      -11.24     17.33 o 
  -8   2  17        1.39       28.63     14.25 o 
  -6   2  17     1288.30     1099.29     72.67 o 
  -4   2  17      416.98      216.50     32.61 o 
  -2   2  17     1443.87     1401.03     84.23 o 
   0   2  17       76.69      108.78     19.93 o 
   2   2  17     1536.13     1531.33    110.35 o 
   4   2  17     3854.22     3789.66    188.88 o 
   6   2  17      704.78      564.82     55.18 o 
   8   2  17     1240.04     1533.16    109.20 o 
  10   2  17      233.46      211.82     33.17 o 
  12   2  17        1.96       -8.60     19.71 o 
  14   2  17       17.09       -6.14     24.96 o 
  16   2  17     1824.06     1894.66    154.41 o 
  18   2  17      262.11      363.76     55.19 o 
  20   2  17       10.91      -28.52     45.64 o 
 -25   3  17    16057.73    17221.72    532.03 o 
 -23   3  17    15197.16    15648.63    487.89 o 
 -21   3  17    15810.95    16317.70    523.25 o 
 -19   3  17    10908.45    10863.55    329.61 o 
 -17   3  17     7297.18     7387.03    298.29 o 
 -15   3  17    17478.50    16962.87    524.78 o 
 -13   3  17      362.33      355.30     39.20 o 
 -11   3  17      454.81      458.75     58.84 o 
  -9   3  17     1553.91     1603.42    104.74 o 
  -7   3  17      788.73      761.54     83.03 o 
  -5   3  17     3703.96     3512.52    189.65 o 
  -3   3  17    22556.24    21913.01    642.05 o 
  -1   3  17    21271.45    20498.39    617.38 o 
   1   3  17    33266.91    33413.98    832.61 o 
   3   3  17    35550.09    35406.78    864.76 o 
   5   3  17    40816.77    41827.88    967.40 o 
   7   3  17    57205.02    57316.41   1051.24 o 
   9   3  17    24489.44    24888.05    627.16 o 
  11   3  17    24626.86    24718.41    635.53 o 
  13   3  17    21759.29    21638.45    592.72 o 
  15   3  17    10023.12     9727.37    382.25 o 
  17   3  17    17160.26    16863.24    534.74 o 
  19   3  17     3132.69     2722.45    174.72 o 
 -24   4  17       37.12       31.80     65.20 o 
 -22   4  17       42.23       54.35     46.01 o 
 -20   4  17      996.09      660.31     62.48 o 
 -18   4  17     1167.12     1045.86    125.81 o 
 -16   4  17       51.35       35.59     21.97 o 
 -14   4  17       75.59       81.36     19.36 o 
 -12   4  17      129.62      194.44     30.92 o 
 -10   4  17      365.66      305.33     52.37 o 
  -8   4  17      909.03     1012.78     97.04 o 
  -6   4  17     1676.64     1589.21    118.14 o 
  -4   4  17      427.27      248.83     41.04 o 
  -2   4  17       61.23       42.79     26.27 o 
   0   4  17      565.66      411.50     81.60 o 
   2   4  17     1148.46     1200.42    157.76 o 
   4   4  17        0.44       45.57     17.51 o 
   6   4  17      714.29      545.99     69.52 o 
   8   4  17     1729.67     1670.20    198.70 o 
  10   4  17        3.15       16.07     20.44 o 
  12   4  17      751.27      562.97     80.14 o 
  14   4  17      120.46      165.99     33.13 o 
  16   4  17      636.17      566.38     54.02 o 
  18   4  17        0.56       83.77     28.90 o 
 -21   5  17     6551.76     6352.42    325.22 o 
 -19   5  17     8461.64     8477.60    374.37 o 
 -17   5  17     3290.96     3160.87    201.54 o 
 -15   5  17     4063.43     4056.45    274.56 o 
 -13   5  17     3072.36     3087.77    182.04 o 
 -11   5  17     2351.64     2297.19    147.65 o 
  -9   5  17     2072.25     1862.65    131.48 o 
  -7   5  17       30.42       -5.25     35.64 o 
  -5   5  17     4223.86     4566.33    230.12 o 
  -3   5  17    15387.50    15299.29    542.12 o 
  -1   5  17    20324.44    20051.17    635.93 o 
   1   5  17    32364.83    32966.18    776.87 o 
   3   5  17    29232.67    30069.04    717.75 o 
   5   5  17    18667.53    20002.66    532.19 o 
   7   5  17    26544.76    28384.64    672.91 o 
   9   5  17    22010.78    22063.32    593.80 o 
  11   5  17    13442.60    13663.79    459.09 o 
  13   5  17     8629.34     8609.41    359.10 o 
  15   5  17     6206.06     5822.84    291.77 o 
 -20   6  17       65.54       77.56     29.21 o 
 -18   6  17      139.23      154.43     25.94 o 
 -16   6  17      239.10      248.00     61.64 o 
 -14   6  17      186.32      191.37     30.64 o 
 -12   6  17      267.18      332.32     46.28 o 
 -10   6  17      903.67      950.98     88.79 o 
  -8   6  17       30.29       81.22     27.11 o 
  -6   6  17      380.98      440.24     48.79 o 
  -4   6  17     1386.41      735.82    110.49 o 
  -2   6  17       14.40      -10.14     30.06 o 
   0   6  17      322.58      231.37     45.69 o 
   2   6  17      971.63      954.69    109.95 o 
   4   6  17      236.14      218.56     41.02 o 
   6   6  17       16.91       -9.53     27.42 o 
   8   6  17      926.72      730.17    105.41 o 
  10   6  17      904.69      687.12     75.28 o 
  12   6  17      135.32      104.72     27.71 o 
  14   6  17      505.05      307.37     48.57 o 
 -15   7  17     2014.25     2002.77    243.31 o 
 -13   7  17      545.55      447.69     56.39 o 
 -11   7  17      193.13      169.73     41.06 o 
  -9   7  17     1791.91     1790.34    128.28 o 
  -7   7  17      899.15      832.26     70.73 o 
  -5   7  17     2308.15     2379.99    158.36 o 
  -3   7  17     7106.87     7478.06    444.61 o 
  -1   7  17     8955.67     9304.07    371.29 o 
   1   7  17    11610.51    11947.27    668.41 o 
   3   7  17    17893.04    18179.17    495.08 o 
   5   7  17    17021.01    16674.06    483.46 o 
   7   7  17    18596.67    17567.07    609.23 o 
   9   7  17    15074.01    14527.55    476.34 o 
  11   7  17    13972.63    13359.20    468.54 o 
 -10   8  17       93.18      203.28     40.45 o 
  -8   8  17      263.29      223.82     42.59 o 
  -6   8  17       45.32       74.65     25.12 o 
  -4   8  17        1.14      -20.67     24.83 o 
  -2   8  17       77.47      156.03     33.36 o 
   0   8  17      426.33      403.77    103.56 o 
   2   8  17      901.55      926.50     68.64 o 
   4   8  17      311.68      314.61     53.07 o 
 -26   0  18       13.84       81.33     38.76 o 
 -24   0  18      136.96      104.67     38.43 o 
 -22   0  18     3042.57     3093.02    245.89 o 
 -20   0  18    15501.44    14459.63    516.04 o 
 -18   0  18    12128.32    11624.38    443.98 o 
 -16   0  18    38635.57    39131.58   1144.55 o 
 -14   0  18    22987.65    22051.24    791.22 o 
 -12   0  18    28048.24    28143.16   1210.30 o 
 -10   0  18    50264.52    51703.18   1061.05 o 
  -8   0  18    49078.54    48083.84   1001.46 o 
  -6   0  18     7252.78     6967.34    309.21 o 
  -4   0  18    52166.85    52293.87   1044.72 o 
  -2   0  18    41055.57    41360.12    889.78 o 
   0   0  18    20840.02    20687.20    729.49 o 
   2   0  18     4921.42     4723.20    312.00 o 
   4   0  18       22.36       39.11     25.16 o 
   6   0  18     5677.31     5872.84    354.99 o 
   8   0  18       15.11       59.77     43.23 o 
  10   0  18      669.43      616.88    171.93 o 
  12   0  18    12683.46    13639.46    602.95 o 
  14   0  18    20297.95    20621.01    783.15 o 
  16   0  18    19164.54    21833.04    820.53 o 
  18   0  18    17616.35    18862.23   1084.53 o 
  20   0  18    16060.56    17940.55   1087.03 o 
 -25   1  18        0.73       63.58     29.78 o 
 -23   1  18      301.21      229.58     26.44 o 
 -21   1  18     1480.93     1403.65    103.11 o 
 -19   1  18     1244.76     1223.39     76.31 o 
 -17   1  18      538.02      372.60     47.14 o 
 -15   1  18       65.46      118.90     38.67 o 
 -13   1  18     1038.02      929.91     95.39 o 
 -11   1  18      816.06      952.00     95.12 o 
  -9   1  18       79.51       72.26     14.83 o 
  -7   1  18      142.81       60.52     15.26 o 
  -5   1  18       49.74       25.12     13.74 o 
  -3   1  18      207.93      326.89     32.94 o 
  -1   1  18     2214.14     2463.78    126.06 o 
   1   1  18      994.17     1253.38    142.21 o 
   3   1  18      757.38      764.05     74.10 o 
   5   1  18      118.65       56.86     23.07 o 
   7   1  18      142.13      137.65     34.91 o 
   9   1  18     3069.46     2988.79    170.64 o 
  11   1  18     1854.20     1683.24    168.84 o 
  13   1  18       23.56      -21.51     40.18 o 
  15   1  18      379.09      252.71     54.21 o 
  17   1  18      339.17      306.70     34.16 o 
  19   1  18      263.13      362.68     72.65 o 
 -24   2  18     1253.20     1320.55    151.39 o 
 -22   2  18     3143.92     3284.92    168.71 o 
 -20   2  18    11064.50    10425.71    335.03 o 
 -18   2  18    13645.29    12807.95    366.23 o 
 -16   2  18    19415.75    19356.67    529.63 o 
 -14   2  18     9048.32     8955.41    331.69 o 
 -12   2  18    19781.74    19169.79    453.96 o 
 -10   2  18    36458.71    35740.71    655.34 o 
  -8   2  18    53499.58    53029.25    840.46 o 
  -6   2  18    23645.00    23288.19    440.34 o 
  -4   2  18    34188.09    35225.43    566.48 o 
  -2   2  18    23543.12    23509.10    478.06 o 
   0   2  18     8013.79     7643.84    243.23 o 
   2   2  18      513.33      581.14     62.32 o 
   4   2  18      455.77      390.85     46.29 o 
   6   2  18      162.76      108.30     28.76 o 
   8   2  18      205.26      130.74     37.57 o 
  10   2  18      723.05      807.13     95.13 o 
  12   2  18     7022.60     7447.17    457.95 o 
  14   2  18    11288.25    11267.35    485.93 o 
  16   2  18     7189.44     7215.86    378.98 o 
  18   2  18     8520.32     8561.81    418.94 o 
 -23   3  18       95.19      158.39     28.01 o 
 -21   3  18      632.46      601.90     59.93 o 
 -19   3  18       90.01      111.11     19.85 o 
 -17   3  18        0.01       42.52     22.21 o 
 -15   3  18      422.00      196.13     38.23 o 
 -13   3  18       29.41       76.78     19.20 o 
 -11   3  18      243.50      218.12     25.64 o 
  -9   3  18      358.24      365.38     39.58 o 
  -7   3  18     1155.56     1098.19     98.35 o 
  -5   3  18      804.98      820.82    105.24 o 
  -3   3  18       19.97       53.80     20.07 o 
  -1   3  18       79.51       74.70     31.99 o 
   1   3  18     1399.27     1208.26    134.55 o 
   3   3  18       72.98       70.04     20.21 o 
   5   3  18       99.55       74.44     27.98 o 
   7   3  18        1.97      -21.62     25.55 o 
   9   3  18       41.24      115.29     20.96 o 
  11   3  18      174.51      139.77     28.75 o 
  13   3  18       34.45       14.32     32.33 o 
  15   3  18        4.55       91.47     38.58 o 
  17   3  18      721.87      722.76     85.16 o 
 -22   4  18     7453.30     7304.47    307.04 o 
 -20   4  18     9966.75    10655.63    376.24 o 
 -18   4  18     9749.20     9519.55    344.52 o 
 -16   4  18     7862.30     7388.32    362.88 o 
 -14   4  18     8154.00     8072.59    324.52 o 
 -12   4  18    17976.47    17592.15    556.40 o 
 -10   4  18    27454.15    28297.67    674.95 o 
  -8   4  18    23860.04    24690.07    616.05 o 
  -6   4  18    20067.83    20004.81    540.11 o 
  -4   4  18    15773.45    16503.60    483.84 o 
  -2   4  18    24827.07    25213.18    726.04 o 
   0   4  18    15925.05    16166.18    584.81 o 
   2   4  18     3467.10     3633.17    237.72 o 
   4   4  18      575.26      393.04    113.02 o 
   6   4  18        9.14       89.51     24.46 o 
   8   4  18      455.33      550.98     88.90 o 
  10   4  18      250.02      191.44     40.85 o 
  12   4  18     1725.68     1771.71    136.85 o 
  14   4  18    10359.19    10228.04    398.62 o 
  16   4  18     7499.35     7513.72    342.75 o 
 -21   5  18      249.98      190.02     34.62 o 
 -19   5  18      618.09      571.84     87.78 o 
 -17   5  18      684.15      473.82    118.46 o 
 -15   5  18      444.32      527.23     87.56 o 
 -13   5  18      146.94      154.74     26.81 o 
 -11   5  18      709.93      746.39     87.25 o 
  -9   5  18      389.60      382.37     52.91 o 
  -7   5  18      417.27      306.13     46.20 o 
  -5   5  18      573.27      408.59     50.23 o 
  -3   5  18     2354.29     2394.36    188.57 o 
  -1   5  18       31.29      -19.52     22.00 o 
   1   5  18        5.74       32.84     29.57 o 
   3   5  18      127.54       56.56     20.22 o 
   5   5  18       19.95       27.62     31.35 o 
   7   5  18       15.29       -5.31     37.06 o 
   9   5  18        0.41        8.15     28.42 o 
  11   5  18     1895.39     1856.51    169.49 o 
  13   5  18      203.04      169.70     44.10 o 
  15   5  18       55.42       79.31     27.77 o 
 -18   6  18    13241.85    12966.67    484.15 o 
 -16   6  18     9988.56     9948.67    563.37 o 
 -14   6  18    14991.90    15273.90    577.94 o 
 -12   6  18    19872.79    19808.73    569.52 o 
 -10   6  18    22950.38    22496.51    607.12 o 
  -8   6  18    18119.13    18178.66    533.56 o 
  -6   6  18    29004.55    29833.96    717.77 o 
  -4   6  18    10743.39    11213.33    402.70 o 
  -2   6  18     5299.50     5460.59    307.29 o 
   0   6  18     4299.60     4432.61    301.48 o 
   2   6  18     2561.40     2418.29    198.87 o 
   4   6  18      202.64      184.28     46.92 o 
   6   6  18     1493.59     1433.00    122.33 o 
   8   6  18        3.43      100.71     35.07 o 
  10   6  18      673.42      599.82     65.29 o 
  12   6  18     2531.32     2022.64    152.14 o 
 -13   7  18      108.07      154.21     43.22 o 
 -11   7  18     1405.19     1322.96    119.02 o 
  -9   7  18      407.90      371.00     33.71 o 
  -7   7  18       46.55       25.31     25.24 o 
  -5   7  18      301.44      125.97     30.02 o 
  -3   7  18       26.65       17.95     37.26 o 
  -1   7  18      200.56      207.35     31.56 o 
   1   7  18        6.50       15.72     27.24 o 
   3   7  18      618.34      530.24    102.13 o 
   5   7  18     1299.83     1405.87    115.75 o 
   7   7  18        0.37        6.47     24.56 o 
  -6   8  18     9645.89     9686.45    378.02 o 
  -4   8  18     7192.49     7780.52    333.36 o 
  -2   8  18     8117.69     7724.89    478.07 o 
   0   8  18     2803.68     2773.16    208.97 o 
 -23   1  19     8837.05     9051.07    318.05 o 
 -21   1  19    17455.27    16913.70    489.78 o 
 -19   1  19     9267.81     9403.93    345.62 o 
 -17   1  19     5568.49     5434.76    324.31 o 
 -15   1  19     2225.09     2206.91    152.54 o 
 -13   1  19     2746.75     2385.46    149.73 o 
 -11   1  19     4304.69     4529.31    195.35 o 
  -9   1  19       64.83       69.92     17.92 o 
  -7   1  19    17990.99    17876.21    386.64 o 
  -5   1  19     4467.67     4138.69    162.29 o 
  -3   1  19     5700.73     5522.70    192.61 o 
  -1   1  19    19203.97    18865.34    435.33 o 
   1   1  19    19203.34    19723.23    514.24 o 
   3   1  19    32916.10    33722.01    718.89 o 
   5   1  19    35377.14    35752.34    752.11 o 
   7   1  19    20063.32    20826.51    546.01 o 
   9   1  19    41591.63    43785.95    873.38 o 
  11   1  19     9302.43     9797.35    354.30 o 
  13   1  19    15618.50    15539.10    471.57 o 
  15   1  19    10139.14    10236.16    544.46 o 
  17   1  19     4155.96     3889.42    310.98 o 
 -24   2  19        0.05      -14.41     26.58 o 
 -22   2  19        0.37        1.67     25.34 o 
 -20   2  19       53.50       59.87     22.50 o 
 -18   2  19      121.97      202.75     24.59 o 
 -16   2  19       35.86       70.34     22.86 o 
 -14   2  19      353.08      263.54     58.40 o 
 -12   2  19       21.77      -17.44     17.44 o 
 -10   2  19      860.57      865.70     73.35 o 
  -8   2  19      393.61      489.67     55.46 o 
  -6   2  19      827.96      773.03     61.58 o 
  -4   2  19       59.66      100.53     19.55 o 
  -2   2  19      502.05      488.35     52.06 o 
   0   2  19     4111.34     4006.52    168.17 o 
   2   2  19     1242.54     1074.70     95.56 o 
   4   2  19     1159.12      915.28    125.92 o 
   6   2  19        0.53      -20.74     22.47 o 
   8   2  19      220.59      157.87     31.87 o 
  10   2  19     2459.29     2486.31    186.88 o 
  12   2  19        1.65       26.16     31.71 o 
  14   2  19       19.12       34.51     47.79 o 
  16   2  19      573.37      828.14    139.58 o 
 -23   3  19    12314.25    12641.45    438.71 o 
 -21   3  19     9989.29     9867.27    368.94 o 
 -19   3  19     4170.20     4307.41    194.30 o 
 -17   3  19     5230.29     4769.61    235.15 o 
 -15   3  19     2588.37     2694.71    163.75 o 
 -13   3  19     1604.66     1537.53     99.83 o 
 -11   3  19     1801.22     1804.37    110.09 o 
  -9   3  19      254.01      170.37     33.99 o 
  -7   3  19     9152.65     8888.35    340.63 o 
  -5   3  19     9788.53    10345.82    369.56 o 
  -3   3  19     6741.28     6730.72    289.61 o 
  -1   3  19    18425.06    19026.09    618.07 o 
   1   3  19    30605.96    30919.73    831.98 o 
   3   3  19    32232.05    32605.94    860.93 o 
   5   3  19    41767.33    39574.79   1352.76 o 
   7   3  19    18597.36    18547.96    618.74 o 
   9   3  19    29800.16    31331.86   1084.06 o 
  11   3  19    13530.73    14144.87    688.17 o 
  13   3  19    12911.06    12863.85    546.02 o 
  15   3  19     6511.95     6612.73    374.11 o 
  17   3  19     5374.08     5631.51    339.79 o 
 -20   4  19       18.20       15.05     45.94 o 
 -18   4  19      333.92      131.32     65.94 o 
 -16   4  19      343.88      226.41     48.33 o 
 -14   4  19       88.51       53.84     21.67 o 
 -12   4  19      324.03      315.22     41.47 o 
 -10   4  19     1165.29     1306.57    105.73 o 
  -8   4  19      284.75      354.70     50.65 o 
  -6   4  19      291.90      233.12     30.03 o 
  -4   4  19       13.22       75.88     22.79 o 
  -2   4  19      722.35      659.62    102.74 o 
   0   4  19      448.40      230.99     68.24 o 
   2   4  19      778.45      636.58     77.28 o 
   4   4  19      526.13      397.24     85.16 o 
   6   4  19       27.50       19.73     32.43 o 
   8   4  19      162.04       79.97     30.81 o 
  10   4  19        0.10      -20.69     28.00 o 
  12   4  19       44.09      -11.99     49.54 o 
  14   4  19        8.69       -6.84     38.45 o 
 -19   5  19     5963.65     5434.81    295.00 o 
 -17   5  19     4484.29     4835.88    655.09 o 
 -15   5  19     1133.85     1136.38    106.31 o 
 -13   5  19      492.85      496.99     56.55 o 
 -11   5  19        0.04        4.90     23.08 o 
  -9   5  19      106.91       81.74     23.34 o 
  -7   5  19     4980.99     4987.27    249.27 o 
  -5   5  19     5100.72     5218.07    258.08 o 
  -3   5  19     2965.58     2825.39    207.78 o 
  -1   5  19     9447.33     9511.42    428.35 o 
   1   5  19    17346.08    17723.59    616.86 o 
   3   5  19    24351.31    24052.88    761.66 o 
   5   5  19    30871.97    30629.11    909.19 o 
   7   5  19    25554.35    25949.12    835.24 o 
   9   5  19    22044.84    21749.92   1140.52 o 
  11   5  19     7999.31     8764.39    365.85 o 
  13   5  19     9918.22    10502.26    417.02 o 
 -16   6  19        0.18       57.00     38.15 o 
 -14   6  19      182.54      310.06     39.57 o 
 -12   6  19        1.75       59.07     28.58 o 
 -10   6  19      159.62      121.21     27.10 o 
  -8   6  19      250.56      250.24     51.57 o 
  -6   6  19        1.02       32.39     29.38 o 
  -4   6  19       73.74      103.60     23.87 o 
  -2   6  19        1.48      -29.87     29.87 o 
   0   6  19       59.95       30.06     29.77 o 
   2   6  19      122.48      239.16     77.50 o 
   4   6  19        8.76       35.57     33.05 o 
   6   6  19        7.43       32.36     47.04 o 
   8   6  19      359.99      301.13     37.11 o 
  10   6  19      467.52      341.98     91.92 o 
 -11   7  19       41.08        6.73     33.34 o 
  -9   7  19      514.09      473.31     68.95 o 
  -7   7  19     1490.09     1376.54    137.94 o 
  -5   7  19     1127.40     1264.20    110.70 o 
  -3   7  19     3928.54     4031.80    222.35 o 
  -1   7  19    12760.39    12550.00    652.01 o 
   1   7  19    14795.56    14711.28    601.59 o 
   3   7  19    15972.11    15478.71    630.35 o 
   5   7  19    14047.04    14062.81    842.93 o 
 -22   0  20     2247.55     2225.04    156.33 o 
 -20   0  20     3628.71     3811.66    235.10 o 
 -18   0  20    15410.09    15864.79    701.26 o 
 -16   0  20    24955.51    24531.48   1022.95 o 
 -14   0  20    35866.62    34288.16   1074.55 o 
 -12   0  20     8599.66     8469.57    459.96 o 
 -10   0  20    15207.01    15513.92    520.28 o 
  -8   0  20    26617.32    26220.22    706.41 o 
  -6   0  20    48405.46    49314.33   1053.53 o 
  -4   0  20    21408.29    22205.05    632.38 o 
  -2   0  20     8866.94     9335.55    378.66 o 
   0   0  20     3581.38     4144.41    311.87 o 
   2   0  20     2860.93     2878.51    238.11 o 
   4   0  20      285.41      183.07     59.28 o 
   6   0  20     1110.37     1263.85    150.48 o 
   8   0  20     3793.94     4197.80    415.11 o 
  10   0  20      389.47      351.07    132.58 o 
  12   0  20    12576.94    13898.85    665.80 o 
  14   0  20    16336.49    17314.83    728.49 o 
  16   0  20    18436.80    18551.35   1082.72 o 
 -23   1  20       13.94       35.42     39.23 o 
 -21   1  20      477.17      357.39     35.30 o 
 -19   1  20      528.15      378.34     34.70 o 
 -17   1  20      511.53      330.10     46.50 o 
 -15   1  20        2.48      -23.00     23.00 o 
 -13   1  20      845.10      764.01     92.78 o 
 -11   1  20      306.03      145.62     37.56 o 
  -9   1  20      398.02      371.21     51.26 o 
  -7   1  20      244.29      266.25     27.11 o 
  -5   1  20     1095.82     1134.09     77.15 o 
  -3   1  20      322.40      307.04     37.13 o 
  -1   1  20      303.72      451.75     39.15 o 
   1   1  20      301.52      308.25     49.03 o 
   3   1  20      136.60      163.21     23.21 o 
   5   1  20        0.18      -30.14     30.14 o 
   7   1  20        8.76       50.97     23.43 o 
   9   1  20     2881.21     2826.67    166.12 o 
  11   1  20      805.56      532.23     63.29 o 
  13   1  20       37.26       16.67     31.68 o 
  15   1  20      111.85      127.49    111.33 o 
 -22   2  20     3269.30     3359.74    165.75 o 
 -20   2  20     7402.14     7250.50    274.90 o 
 -18   2  20    16896.46    15616.59    490.62 o 
 -16   2  20    11709.54    11890.29    412.36 o 
 -14   2  20    23989.72    24464.10    619.25 o 
 -12   2  20    13116.79    12906.04    405.39 o 
 -10   2  20    25011.99    25632.79    554.86 o 
  -8   2  20    26645.85    26955.43    568.50 o 
  -6   2  20    22476.79    22683.16    452.95 o 
  -4   2  20     6047.47     6029.69    204.75 o 
  -2   2  20     6837.27     6591.16    234.50 o 
   0   2  20    10414.72    10345.02    356.00 o 
   2   2  20     6740.89     6568.21    337.89 o 
   4   2  20     4615.94     4569.86    275.21 o 
   6   2  20       62.80       89.62     40.49 o 
   8   2  20     7641.19     7722.73    377.40 o 
  10   2  20      129.13      109.77     40.09 o 
  12   2  20     4582.26     4782.38    364.72 o 
  14   2  20     9907.70     9386.26   1065.63 o 
  16   2  20    11701.93    12171.65    636.82 o 
 -21   3  20      267.05      233.18     39.06 o 
 -19   3  20       74.88      129.75     32.62 o 
 -17   3  20     2701.20     2407.99    161.68 o 
 -15   3  20      604.76      527.96     54.54 o 
 -13   3  20      107.39       60.44     26.04 o 
 -11   3  20        5.09      -19.58     19.58 o 
  -9   3  20       83.92       37.01     36.45 o 
  -7   3  20     4617.31     4540.75    233.82 o 
  -5   3  20       23.70       27.57     23.61 o 
  -3   3  20        8.78       14.98     23.78 o 
  -1   3  20       33.71      -12.08     22.40 o 
   1   3  20      155.03      100.58     29.20 o 
   3   3  20       33.93      167.24     31.13 o 
   5   3  20      681.31      524.92     85.40 o 
   7   3  20      601.08      786.32    155.90 o 
   9   3  20       40.78       36.07     63.59 o 
  11   3  20      108.20       27.22     51.71 o 
  13   3  20      324.51      133.29     36.91 o 
  15   3  20       12.69        9.51     69.70 o 
 -20   4  20     3704.86     3806.12    238.81 o 
 -18   4  20    13740.94    13114.38    525.75 o 
 -16   4  20     9955.86     9902.42    443.44 o 
 -14   4  20    13877.13    13793.62    463.14 o 
 -12   4  20    15803.23    16260.52    505.78 o 
 -10   4  20    21281.64    21673.80    597.05 o 
  -8   4  20    18174.95    17751.09    529.03 o 
  -6   4  20    24281.60    24665.05    640.92 o 
  -4   4  20    10809.36    10523.02    389.67 o 
  -2   4  20     5264.57     5296.42    307.55 o 
   0   4  20     6117.95     6019.75    330.94 o 
   2   4  20     1641.05     1586.88    157.43 o 
   4   4  20     1046.26      965.34    137.41 o 
   6   4  20       28.09       14.14     43.99 o 
   8   4  20     1535.07     1129.57    200.02 o 
  10   4  20      769.57     1009.79    143.95 o 
  12   4  20     4650.65     4326.55    295.92 o 
 -17   5  20        8.20      -42.17     46.94 o 
 -15   5  20       17.62       16.48     44.10 o 
 -13   5  20       59.80       82.18     23.52 o 
 -11   5  20        7.87       11.57     22.94 o 
  -9   5  20      375.57      440.33     82.21 o 
  -7   5  20      245.44      146.73     26.88 o 
  -5   5  20      108.48      106.15     23.20 o 
  -3   5  20       14.10       -3.08     34.16 o 
  -1   5  20        2.36       14.08     25.10 o 
   1   5  20      309.01      219.73     37.01 o 
   3   5  20       13.37       57.70     26.34 o 
   5   5  20        2.73       19.81     34.66 o 
   7   5  20      241.94      160.37     41.02 o 
   9   5  20      156.70      244.55     52.04 o 
  11   5  20       74.08       -8.89     38.95 o 
 -14   6  20    13744.95    13681.77    557.29 o 
 -12   6  20    17376.09    18090.61    553.15 o 
 -10   6  20    16114.10    17062.60    535.83 o 
  -8   6  20    16026.05    16655.76    524.22 o 
  -6   6  20    16694.65    16722.68    527.98 o 
  -4   6  20     4225.29     4032.74    225.68 o 
  -2   6  20     1577.72     1810.56    212.22 o 
   0   6  20     2372.03     2003.96    294.36 o 
   2   6  20     1214.66      939.46    250.87 o 
   4   6  20       54.85       83.27    104.27 o 
   6   6  20      209.43      225.67     47.49 o 
  -7   7  20      362.23      373.20     41.87 o 
  -5   7  20      111.85       89.02     33.47 o 
  -3   7  20       79.48       38.98     40.83 o 
  -1   7  20      239.41      498.21    105.57 o 
   1   7  20      596.04      503.19     88.24 o 
 -21   1  21     3418.24     3804.43    186.82 o 
 -19   1  21     6779.87     6687.58    267.29 o 
 -17   1  21     3203.15     3047.90    179.86 o 
 -15   1  21      213.34      317.63     60.32 o 
 -13   1  21     1201.35     1056.53    125.28 o 
 -11   1  21      233.39      209.44     21.31 o 
  -9   1  21     2327.21     2145.50    115.54 o 
  -7   1  21      206.39      198.56     22.55 o 
  -5   1  21    16535.89    16819.21    387.33 o 
  -3   1  21    22439.57    23314.30    468.76 o 
  -1   1  21    31369.54    32310.70    574.99 o 
   1   1  21    24326.84    25661.29    550.61 o 
   3   1  21    24485.13    25079.28    625.74 o 
   5   1  21    12117.04    12214.64    410.07 o 
   7   1  21    21445.59    21105.38    573.21 o 
   9   1  21    16840.77    17604.81    517.89 o 
  11   1  21    15984.41    16810.98    603.76 o 
  13   1  21     4705.74     4492.77    343.99 o 
  15   1  21     7292.38     7393.22    464.04 o 
 -20   2  21       50.18       80.22     23.49 o 
 -18   2  21       64.41       54.80     28.05 o 
 -16   2  21      101.10       41.61     23.97 o 
 -14   2  21      225.70      250.06     34.82 o 
 -12   2  21      327.37      303.79     36.72 o 
 -10   2  21       44.71      -10.18     20.56 o 
  -8   2  21      240.77      245.11     58.90 o 
  -6   2  21     3400.41     3547.43    151.03 o 
  -4   2  21        0.73       24.61     15.72 o 
  -2   2  21      172.40      213.89     39.79 o 
   0   2  21      208.69      200.34     43.00 o 
   2   2  21       49.51       14.39     23.31 o 
   4   2  21      322.67      240.10     44.97 o 
   6   2  21      344.09      243.29     60.49 o 
   8   2  21      463.93      412.58     58.00 o 
  10   2  21      612.00      618.64     90.52 o 
  12   2  21       17.72       54.23     36.72 o 
  14   2  21      297.77      258.91     55.52 o 
 -19   3  21     4769.42     4924.14    246.08 o 
 -17   3  21     3092.66     2848.14    189.14 o 
 -15   3  21     1249.50     1545.01    118.68 o 
 -13   3  21      121.76      108.73     25.71 o 
 -11   3  21      584.70      568.22     76.85 o 
  -9   3  21     3548.37     3512.58    203.04 o 
  -7   3  21     7832.68     7805.82    328.24 o 
  -5   3  21    25444.33    25025.88    646.36 o 
  -3   3  21    10499.38    10287.24    385.14 o 
  -1   3  21    11185.79    11008.23    472.63 o 
   1   3  21    12326.18    11830.91    493.73 o 
   3   3  21    15280.02    15788.72    584.83 o 
   5   3  21    17178.82    17249.63    619.37 o 
   7   3  21    21852.68    22710.15    725.86 o 
   9   3  21    18214.71    18948.89    834.78 o 
  11   3  21    16303.32    17270.51    798.05 o 
  13   3  21     8086.36     8595.30    535.48 o 
 -18   4  21       78.71       55.91     31.03 o 
 -16   4  21       24.34      112.16     45.57 o 
 -14   4  21      149.52      179.97     30.47 o 
 -12   4  21      176.05      319.81     36.64 o 
 -10   4  21       17.56       87.59     23.29 o 
  -8   4  21      252.72      278.26     30.75 o 
  -6   4  21      318.29      278.32     35.58 o 
  -4   4  21     1736.14     1569.67    134.10 o 
  -2   4  21      151.02      130.56     32.79 o 
   0   4  21        6.41       29.66     25.18 o 
   2   4  21      392.35      192.73     35.94 o 
   4   4  21      232.68      160.38     36.00 o 
   6   4  21       11.81       44.42     33.34 o 
   8   4  21       88.60       64.83     83.84 o 
  10   4  21      149.46       50.13     64.67 o 
 -15   5  21     1163.00     1191.61     97.95 o 
 -13   5  21        2.51        5.00     24.94 o 
 -11   5  21      284.39      127.81     61.16 o 
  -9   5  21     1749.87     1634.84    127.84 o 
  -7   5  21     2236.43     2068.97    149.71 o 
  -5   5  21     6195.23     5854.82    284.34 o 
  -3   5  21     5088.18     4919.20    258.34 o 
  -1   5  21     8634.13     8233.64    409.48 o 
   1   5  21    13575.52    13807.48    556.04 o 
   3   5  21    11210.84    11481.67    496.18 o 
   5   5  21    18890.34    18619.01    847.63 o 
   7   5  21    24913.30    26680.04   1058.80 o 
 -10   6  21       53.70      130.07     25.74 o 
  -8   6  21       17.54       50.24     27.34 o 
  -6   6  21       67.13       83.40     28.35 o 
  -4   6  21       30.09      -16.68     27.66 o 
  -2   6  21       68.86      128.29     40.98 o 
   0   6  21      228.37      146.40     72.03 o 
   2   6  21       31.22        0.09     36.45 o 
   4   6  21       44.61      -35.44     73.39 o 
 -20   0  22     6887.90     7419.58    360.76 o 
 -18   0  22    12802.05    12860.85    635.25 o 
 -16   0  22    16922.24    15769.42    706.67 o 
 -14   0  22    21682.67    20885.96    822.69 o 
 -12   0  22    23695.41    24387.31    891.95 o 
 -10   0  22     6543.11     6835.65    335.41 o 
  -8   0  22     3518.77     4002.81    242.30 o 
  -6   0  22    15684.76    15499.93    535.60 o 
  -4   0  22    14173.17    14494.27    507.61 o 
  -2   0  22     8153.10     8120.77    362.26 o 
   0   0  22     4024.12     3769.81    226.56 o 
   2   0  22      441.60      271.53     90.88 o 
   4   0  22     2565.66     2644.12    239.44 o 
   6   0  22       50.90      -15.77     32.37 o 
   8   0  22     1554.61     1477.67    171.38 o 
  10   0  22    10603.03    10742.98    557.82 o 
  12   0  22     2634.23     3051.77    256.26 o 
 -19   1  22        5.83       19.85     29.23 o 
 -17   1  22      164.20      129.29     60.97 o 
 -15   1  22      113.82       26.92     41.16 o 
 -13   1  22      149.22       63.74     41.42 o 
 -11   1  22      310.12      307.89     33.08 o 
  -9   1  22      421.11      253.81     28.96 o 
  -7   1  22      364.00      253.64     25.00 o 
  -5   1  22      322.05      436.82     34.22 o 
  -3   1  22      115.41      410.02     87.13 o 
  -1   1  22       39.48      186.08     36.11 o 
   1   1  22       35.97      148.87     60.57 o 
   3   1  22       45.10      143.78     35.10 o 
   5   1  22      676.62      735.40     79.83 o 
   7   1  22     1422.17     1439.07    146.03 o 
   9   1  22       38.89       13.25     51.70 o 
  11   1  22       28.97       90.53     72.93 o 
 -18   2  22     9390.09     9641.47    379.68 o 
 -16   2  22    13050.99    13523.94    457.77 o 
 -14   2  22    17109.90    16693.79    511.72 o 
 -12   2  22    18341.76    18746.81    514.93 o 
 -10   2  22     7435.89     7454.09    278.18 o 
  -8   2  22     5881.10     5624.97    232.09 o 
  -6   2  22    15299.23    15564.24    423.98 o 
  -4   2  22    19363.33    19489.64    560.74 o 
  -2   2  22     9227.56     9061.66    359.16 o 
   0   2  22     3340.30     3131.44    225.01 o 
   2   2  22     1960.33     2100.66    179.36 o 
   4   2  22      300.20      296.74     56.93 o 
   6   2  22      393.56      397.97     48.82 o 
   8   2  22     3011.64     2624.56    199.17 o 
  10   2  22     6946.62     6878.86    360.34 o 
  12   2  22     3725.33     4249.23    344.13 o 
 -17   3  22       28.86       48.82     35.31 o 
 -15   3  22     1464.86     1300.71    130.19 o 
 -13   3  22       33.91       45.13     33.10 o 
 -11   3  22     1565.22     1537.61    118.51 o 
  -9   3  22       14.94      127.69     28.21 o 
  -7   3  22       17.27       74.13     26.13 o 
  -5   3  22        0.42       46.84     25.49 o 
  -3   3  22      309.96      224.63     34.83 o 
  -1   3  22       69.29       97.24     26.39 o 
   1   3  22       46.95        7.24     28.46 o 
   3   3  22      401.79      275.86     50.72 o 
   5   3  22        0.03        7.22     35.58 o 
   7   3  22       19.99      -13.56     28.58 o 
   9   3  22        0.10      -39.33     39.75 o 
 -16   4  22    11001.08    10843.00    481.97 o 
 -14   4  22    17207.39    18136.83    627.39 o 
 -12   4  22    18681.19    18834.97    575.38 o 
 -10   4  22    12335.58    12120.45    441.53 o 
  -8   4  22    13705.29    13625.70    471.70 o 
  -6   4  22    10064.79    10163.92    439.92 o 
  -4   4  22    12036.82    11347.52    463.08 o 
  -2   4  22     4260.68     4157.75    233.35 o 
   0   4  22     2240.34     2296.69    191.44 o 
   2   4  22      794.49      854.41    126.18 o 
   4   4  22      338.48      460.62     84.32 o 
   6   4  22     2013.28     2121.68    229.42 o 
   8   4  22     2397.69     2247.82    236.09 o 
 -11   5  22       22.96       31.29     30.27 o 
  -9   5  22     1169.83     1123.19    100.03 o 
  -7   5  22      399.93      326.82     34.43 o 
  -5   5  22      905.89      699.43     68.77 o 
  -3   5  22       15.31      -23.76     23.76 o 
  -1   5  22       72.24      121.87     67.17 o 
   1   5  22      143.79      126.77     37.14 o 
   3   5  22        7.08        9.07     37.56 o 
   5   5  22       89.73       98.36     50.40 o 
 -17   1  23      689.73      671.98     54.40 o 
 -15   1  23     1202.34     1234.26    155.79 o 
 -13   1  23      133.68      124.90     31.95 o 
 -11   1  23      276.27      237.09     24.92 o 
  -9   1  23     4086.93     3896.64    186.02 o 
  -7   1  23     2710.52     2582.62    129.38 o 
  -5   1  23     9110.36     9473.08    286.03 o 
  -3   1  23    18972.04    18874.99    430.85 o 
  -1   1  23    16308.82    16962.02    402.03 o 
   1   1  23    23930.89    24764.09    559.95 o 
   3   1  23    21313.60    22180.35    605.30 o 
   5   1  23    13454.69    13933.26    550.38 o 
   7   1  23    16119.83    16933.75    619.55 o 
   9   1  23     8153.25     8785.24    421.82 o 
 -16   2  23       34.23        9.76     26.40 o 
 -14   2  23       56.47       76.74     37.97 o 
 -12   2  23      452.74      480.37     63.50 o 
 -10   2  23       17.40       27.46     19.90 o 
  -8   2  23      101.05      161.71     37.62 o 
  -6   2  23       12.94       33.01     33.50 o 
  -4   2  23        0.02       22.35     23.38 o 
  -2   2  23       40.32       59.35     23.61 o 
   0   2  23       47.90       22.22     28.04 o 
   2   2  23      259.39      228.68     42.58 o 
   4   2  23      550.27      533.50    117.40 o 
   6   2  23      373.86      444.21     60.99 o 
   8   2  23       59.33       27.58     39.91 o 
 -15   3  23      469.37      359.96     74.11 o 
 -13   3  23      569.65      489.78     97.94 o 
 -11   3  23     1165.80     1124.48    119.55 o 
  -9   3  23     8869.48     8745.47    369.23 o 
  -7   3  23    11668.26    11461.59    425.58 o 
  -5   3  23     4189.02     3808.12    224.28 o 
  -3   3  23     9478.46     9042.27    372.49 o 
  -1   3  23     6247.27     6644.41    311.07 o 
   1   3  23    12549.76    12829.71    537.43 o 
   3   3  23    11614.48    11674.57    508.19 o 
   5   3  23    11237.34    12760.55    539.07 o 
   7   3  23    17633.24    17841.31    650.80 o 
 -12   4  23       39.93      175.51     27.10 o 
 -10   4  23     1149.73      896.57     80.67 o 
  -8   4  23        1.97       41.90     25.54 o 
  -6   4  23       40.90       15.67     24.31 o 
  -4   4  23       18.49       23.70     28.92 o 
  -2   4  23       52.25        5.75     42.27 o 
   0   4  23       62.08      -29.90     29.90 o 
   2   4  23      152.71       44.70     35.38 o 
   4   4  23       47.69       -2.04     30.58 o 
  -7   5  23     8774.89     9012.99    386.55 o 
  -5   5  23     3296.26     3119.14    196.72 o 
  -3   5  23    10261.09    10311.83    411.98 o 
  -1   5  23     5989.67     6511.98    367.22 o 
 -14   0  24     8507.99     9201.36    709.39 o 
 -12   0  24    10763.18    11051.83    577.96 o 
 -10   0  24    10842.59    10623.23    450.44 o 
  -8   0  24     8562.12     8033.25    375.21 o 
  -6   0  24     4865.28     5618.70    300.77 o 
  -4   0  24     2450.43     2426.77    179.76 o 
  -2   0  24     4327.50     4565.06    318.37 o 
   0   0  24      135.93      115.08     29.32 o 
   2   0  24        1.67      -28.83     28.83 o 
   4   0  24      444.09      314.29    113.71 o 
   6   0  24       17.17       46.83     37.67 o 
 -15   1  24        5.39       15.13     35.41 o 
 -13   1  24      495.45      341.06     58.06 o 
 -11   1  24       18.66       17.26     22.93 o 
  -9   1  24      489.53      402.67     41.25 o 
  -7   1  24       22.45       66.76     23.70 o 
  -5   1  24       22.28       72.76     21.01 o 
  -3   1  24       68.20      230.84     23.57 o 
  -1   1  24      125.81      259.16     27.51 o 
   1   1  24        1.70      153.05     27.19 o 
   3   1  24      173.55      253.20     44.47 o 
   5   1  24      414.58      493.58     53.56 o 
   7   1  24      106.30      115.34     32.38 o 
 -14   2  24     8605.03     8541.37    353.03 o 
 -12   2  24    19499.15    19342.42    641.77 o 
 -10   2  24    16204.02    16195.64    525.16 o 
  -8   2  24    13281.73    13507.69    472.49 o 
  -6   2  24     4861.06     5045.48    265.90 o 
  -4   2  24     2840.91     2846.51    221.55 o 
  -2   2  24     5598.73     5752.36    281.21 o 
   0   2  24     1417.60     1406.19    124.67 o 
   2   2  24     1412.41     1324.11    130.81 o 
   4   2  24      481.52      550.06    113.25 o 
   6   2  24     1719.87     1667.49    150.77 o 
 -11   3  24       68.27      152.76     31.72 o 
  -9   3  24        2.12      -21.19     28.31 o 
  -7   3  24      544.74      372.63     40.03 o 
  -5   3  24       61.98       69.64     60.85 o 
  -3   3  24       18.45       22.28     25.79 o 
  -1   3  24       51.31       -6.08     25.68 o 
   1   3  24        0.25       68.14     37.03 o 
   3   3  24       35.72       10.74     32.11 o 
  -6   4  24     4794.10     4809.68    259.57 o 
  -4   4  24     4479.64     4567.09    263.21 o 
  -2   4  24     4072.76     3862.24    225.37 o 
 -11   1  25      697.89      582.95     63.37 o 
  -9   1  25      483.77      482.96     49.78 o 
  -7   1  25     3340.13     3147.88    147.98 o 
  -5   1  25     7509.83     7507.69    253.42 o 
  -3   1  25    12814.45    12334.62    385.72 o 
  -1   1  25    16274.44    16004.95    517.35 o 
   1   1  25    14140.60    14638.09    492.39 o 
   3   1  25    11768.98    12445.92    530.96 o 
  -8   2  25      117.82      129.00     28.44 o 
  -6   2  25      266.02      259.66     67.27 o 
  -4   2  25        8.61       -2.18     25.90 o 
  -2   2  25      238.73      224.88     31.71 o 
   0   2  25      196.82      143.90     28.78 o 
                                                 
